# Supplementary material for: Fine-scale differences in eukaryotic communities inside and outside salmon aquaculture cages revealed by eDNA metabarcoding
Source: Front Genet. 2022 Aug 26;13:957251. doi: 10.3389/fgene.2022.957251 (PMC9458982; doi:10.3389/fgene.2022.957251)
Supplement: Supplementary file 2 [file Table1.xlsx]

## Sheet: Supplementary Table_S1
	rank	scientific_name	best_identity	superkingdom_name	kingdom_name	phylum_name	class_name	order_name	family_name	genus_name	species_name	best_match	species_list	taxid	cluster_weight	total_reads	sequence	lentgh	X10_25_M1_A_C	X10_25_M1_B_C	X10_25_M1_C_C	X10_25_M1_D_C	X10_25_M1_E_C	X10_25_M2_A_C	X10_25_M2_B_C	X10_25_M2_D_C	X10_25_M2_E_C	X10_25_M3_A_C	X10_25_M3_B_C	X10_25_M3_C_C	X10_25_M3_D_C	X10_25_M3_E_C	X10_25_N1_A_O	X10_25_N1_B_O	X10_25_N1_C_O	X10_25_N1_D_O	X10_25_N1_E_O	X10_25_S1_A_O	X10_25_S1_B_O	X10_25_S1_C_O	X10_25_S1_D_O	X10_25_S1_E_O	X10_25_N6_A_O	X10_25_N6_B_O	X10_25_N6_C_O	X10_25_N6_D_O	X10_25_N6_E_O	X10_25_S6_A_O	X10_25_S6_B_O
SLIF_000000001	class	Dinophyceae	0.977917981	Chromalveolata	Alveolata	Dinoflagellata	Dinophyceae					'DINO105-06'	['Prorocentrum micans'| 'Prorocentrum leve'| 'Gonyaulax spinifera'| 'Thoracosphaera heimii'| 'Alexandrium catenella'| 'Protoceratium reticulatum'| 'Alexandrium fundyense'| 'Scrippsiella sp.'| 'Pfiesteria piscicida'| 'Peridinium willei'| 'Alexandrium minutum']	2864	514319	2474843	attaagcacgtcttttctgagtttatcaccttcaagtacaggaaatcttatctttggattattaatctctggtgtatcctcatgtctcacatctcttaacttttggtcaacaattctaaatctgagatcttattatctgacattaaagactatgccattattcccttgggctctcttgatcacaggaggaatgcttttattaacattaccaatcttatcaggagcttttctaatggtcttggctgatcttcattctaatacacttttctttgatccaatctttggaggagatcctatattctatcaacacttattt	316	1704	6293	1850	1190	2840	3474	939	3408	3646	1961	559	2154	2094	823	6489	1426	2415	2301	718	9145	3983	4059	4659	1564	3373	6255	2010	1305	3254	6205	2528
SLIF_000000002	no rank	Protostomia	0.776397516	Opisthokonta	Metazoa							'GBMIN834-12'	[]	33317	306	1008	gctagctggaaatatcgcccatagtggcccctccgtagacctagctattttttccctgcatctggccggaatttcatcaattttaggagctcttaacttcattactactattatcaacatacgctggaaaggccttcaactggaacgcctcccattgtttatctgagcagtaaaaatcactgccatcctcctgctcctatctctcccagtcctcgcgggcgctatcaccatgttacttacagaccgtaatatcaatacagcttttttcgaccccgctggagggggagacccaattctttaccaacatctcttc	313	1006	0	0	0	0	0	0	0	0	0	0	0	0	0	0	0	0	0	0	0	0	0	0	0	0	0	0	0	0	0	0
SLIF_000000004	species	Bathycoccus prasinos	1	Archaeplastida	Viridiplantae	Chlorophyta	Mamiellophyceae	Mamiellales	Bathycoccaceae	Bathycoccus	Bathycoccus prasinos	'FO082258'	['Bathycoccus prasinos']	41875	340282	1201370	tctaagtcatattacgagccactctggtggtgcagttgatttagctattttcagtttacatttatctggagcgagcagtattttaggggcgattaactttattaccactatctttaacatgcgtgggcctggtctgggcttccatcgcttacctttatttgtgtggtctgttctgattacggccttcttacttcttctctctttaccggttttagcgggagcgattacgatgctgttaacggatcgtaacttcaatacctcgttctttgatccggcgggcggaggtgaccctattttgttccagcaccttttt	313	1916	7095	4415	3230	5602	5359	3815	12119	7151	3798	1662	4898	1869	3190	6301	2039	4027	8498	3346	15538	6068	9304	4379	4607	7803	6686	7727	2468	7650	3320	2507
SLIF_000000006	species	Salmo salar	1	Opisthokonta	Metazoa	Chordata	Actinopterygii	Salmoniformes	Salmonidae	Salmo	Salmo salar	'AF133701'	['Salmo salar']	8030	35092	164918	tctagcaggtaatcttgcccacgcaggagcttccgttgacttaactattttttccctccatttggctggtatttcttcaattcttggggccattaattttattacaaccattattaatataaaacccccagctatctctcagtatcaaaccccactttttgtttgagctgtattagtcactgccgtccttttgttactctccctccctgttctagcagcaggcattaccatactacttacagaccgaaatctaaataccactttctttgacccggcaggcggaggagacccaatcttgtaccaacatctcttt	313	736	1788	1212	1176	651	1570	1324	1637	1087	3025	1786	3958	6178	5840	0	5	4	4	3	2	0	3	3	4	12	9	0	2	3	6	2
SLIF_000000012	species	Micromonas commoda	0.936102236	Archaeplastida	Viridiplantae	Chlorophyta	Mamiellophyceae	Mamiellales	Mamiellaceae	Micromonas	Micromonas commoda	'FJ859351'	['Micromonas commoda']	296587	6258	382449	actaagtcatattactagtcactcaggaggtgctgtagatttagctatttttagtttacacgtttcaggtgcaagtagtattttaggtgcaatcaactttattactaccatctttaatatgcgtggacctggattattaatgcatcgcttacctttatttgtatggagtgttttaattacagcgtttttacttcttctctcattacctgtacttgcaggtgcaattacaatgttactaactgatcgaaacttttcaaccagtttctttgacccaagtggtggaggagaccctattttatatcaacatttattc	313	307	788	389	452	522	1439	789	2282	1648	388	322	493	440	627	1638	652	1214	2128	945	2838	1632	2675	1939	1282	1273	869	1041	394	1234	556	334
SLIF_000000036	kingdom	Metazoa	0.745341615	Opisthokonta	Metazoa							'TUNSA058-14'	[]	33208	24553	82206	gatgtctggaaaagaaggcactccaggaatgtcaatggacatggcgatattatctctccacttagcaggagcgtcttcgatcctaggagctgctaatttcataacgaccatttttaatatgcgagctcctggaatgactttacatcgcatgcctttgtttgcgtggtcaattcttataacagcatttttacttttattagcattacccgtcttggccggggccataacgatgcttttaaccgaccgaaattttggaacgacgttctttattccatcaggtggtggggatccaatattattcctgcatcttttc	313	330	436	178	136	576	241	182	1017	672	382	180	614	110	160	141	107	491	431	614	164	208	495	251	91	729	978	909	145	607	62	993
SLIF_000000039	species	Ostreococcus tauri	0.806748466	Archaeplastida	Viridiplantae	Chlorophyta	Mamiellophyceae	Mamiellales	Bathycoccaceae	Ostreococcus	Ostreococcus tauri	'CR954200'	['Ostreococcus tauri']	70448	4704	20635	attaagccatattacaagtcactccggtggggctgtagatttagcgatctttagtcttcatttatcaggagcttcaagtattcttggcgcaattaattttattacaactattttcaatatgagaggtccaggtttaagtatgcacagacttcctttatttgtatggtctgtccttattactgcatttctcttacttctgtcattacctgtacttgcaggtgcaattacaatgttattaacagatagaaattttaatacgtcgttttttgacccagcagggggtggggatccgattctttttcaacaccttttc	313	131	161	138	148	178	237	155	280	255	93	90	114	11	261	300	186	140	235	206	454	354	426	297	194	226	226	282	135	279	178	84
SLIF_000000049	no rank	Micromonas pusilla CCMP1545	1	Archaeplastida	Viridiplantae	Chlorophyta	Mamiellophyceae	Mamiellales	Mamiellaceae	Micromonas	Micromonas pusilla	'FJ858268'	['Micromonas pusilla']	564608	13251	44308	tttgtcaagcattgcatcccactctggaggtgcggtggacctggccatcttctctttgcacttgtctggagcatcttcgatcctaggcgcgatcaactttattgtgaccgtcttcaacatgcgaggacctggactgatcctgcaccgcatgcccctttttgtgtggtccgttctgatcacggctttccttctgctactttcccttccggtgcttgcaggagcgattactatgctgttgacggatcgaaacttctccacatccttctttgatccagcgggtgggggtgatcctatcctgtaccagcaccttttc	313	108	656	95	88	301	404	132	837	596	348	149	233	44	71	536	121	417	584	79	957	505	918	358	245	441	222	551	102	600	145	187
SLIF_000000090	kingdom	Metazoa	0.737654321	Opisthokonta	Metazoa							'TUNSA007-14'	[]	33208	9758	26345	aatgtctggaaaggagggtacgccaggaatgtcgatggatatggcgatattgtcactccacttggcaggcgcctcttcgattttaggggcggcaaattttataacaactattttcaatatgcgagctcctggaatgacgttgcatcgcatgccattatttgcatggtcaattcttataaccgcatttttacttctattagcattaccggttctggctggagcgataacgatgcttctaaccgaccgtaactttggcactacatttttcattccgtcaggtggcggagatccaatactatttctgcatttattt	313	128	87	402	397	92	31	25	205	214	41	39	60	10	9	12	7	143	36	52	74	50	95	157	19	93	37	256	43	53	75	232
SLIF_000000120	superkingdom	Eukaryota	0.763803681									'AB907090'	[]	2759	23302	34747	attatctaataagctcggacacgctggtccttcagttgacatggcaatttttgcacttcacttagctggtgcatcttctattttaggtgcagttaatttcataactactattttgaatatgagaactcctgggatgacaattcataagatgccattatttgtttgggcaatgttaatcactgcatttttattattgttagccgttcctgttttggctggagctataacaatgcttcttacagatagaaactttggaactactttcttcaatccagctggtggaggagacccagttttatttcagcatttattt	313	181	263	108	144	301	123	93	388	230	121	74	237	73	183	105	93	90	183	126	298	94	283	99	124	281	417	205	98	196	223	156
SLIF_000000123	phylum	Cnidaria	0.74382716	Opisthokonta	Metazoa	Cnidaria						'JN593332'	['Craspedacusta sowerbii'| 'Acromitus sp. JW-2012'| 'Cubaia aphrodite'| 'Geryonia proboscidalis']	6073	15742	42459	gctttcatcggcggccggcagtcccggaccatcggttgatatggcgatctttgcgctgcatctggcaggtgcctcctcgatccttggcgcgatcaacttcatcaccacgatcttcaacatgcgcgcgccggggatgaccctgcatcgcatgccgctgttcatctgggccgaactggtcaccgccttccttcttgttctggctgttccagtgctagccggtgcgatcaccatgttgctgacggaccgcaatttcggcacatccttcttcgacgccgcaggcggtggtgatccgattctgttccagcatctgttc	313	64	405	39	36	273	150	35	318	207	155	44	240	65	17	97	22	93	102	12	30	51	256	73	20	96	111	179	43	76	49	71
SLIF_000000164	class	Bacillariophyceae	0.815047022	Chromalveolata	Stramenopiles	Bacillariophyta	Bacillariophyceae					'HQ317079'	['Mayamaea permitis'| 'Sellaphora capitata'| 'Sellaphora pupula'| 'Sellaphora blackfordensis'| 'Pinnularia acrosphaeria'| 'Nitzschia sp. BOL	33850	10039	52416	gctttcaagtggaacttctcactcaggtggtgctgttgatctagctattttcagtctacacctttcaggagcttcatcaattctaggagcaattaactttatatgtactattttcaatatgagagtgaaaagtttgtcattccacaatttacctctgtttgtttgggctgttttaattacggcttttctattattgttgtctttacctgttttagcaggagcaataacaatgctattgactgatagaaatttcaacactactttcttcgatcctgcggggggaggagatcctgtgctataccagcatctgttc	313	87	278	108	90	107	63	32	154	82	75	61	128	84	161	100	39	90	213	67	354	136	211	92	129	272	333	202	62	195	143	109
SLIF_000000172	species	Oithona similis	1	Opisthokonta	Metazoa	Arthropoda	Maxillopoda	Cyclopoida	Oithonidae	Oithona	Oithona similis	'BNSC296-11'	['Oithona similis']	324873	171023	517166	tctgagttcttatatttttcacgggggagcatctgtggactttacaatttttagcctccacctagccggagtctcttctctcctgggggcagtaaactttattagcacggttttaaatttacgggcattaggtatgttaatagatcgcatacctttattcccatgggcagtatttattactgctattctgcttcttttgtcacttcccgttttagcaggagctatcactatactcttgacagatcgaaatttaaacacgtctttttatgatcctataggcgggggtgaccctgtcctctatcagcacttgttt	313	51	89	4	8	2	12	8	27	27	272	31	61	0	7	42	7	21	40	3	58	32	143	1	11	54	2	36	1	128	6	11
SLIF_000000225	species	Hydroides elegans	0.810559006	Opisthokonta	Metazoa	Annelida	Polychaeta	Sabellida	Serpulidae	Hydroides	Hydroides elegans	'GBAN4905-13'	['Hydroides elegans']	216498	1026	2449	cctctctagggtgaaatttagtaggaggccttcagttgattttgggatttttagtcttcatatggctggcttaagaagaattttaggctctattaattttttaaccactcttactaatatgcgaggttctgagggtcgacttgatcggatggctttattttgttgggccttaggggttacaacattattgcttctgctgagggttcctgtgttggctggtgggttaactatactacttgttgatcgtcatttttctactagattttttgatccaattggggggggtgaccctgttttatttatacatttgttt	313	49	212	64	43	104	54	19	68	36	43	33	72	17	86	9	13	5	39	6	194	44	54	17	36	3	9	5	2	40	82	116
SLIF_000000239	species	Guillardia theta	0.80495356	Chromalveolata	Hacrobia	Cryptophyta	Cryptophyceae	Pyrenomonadales	Geminigeraceae	Guillardia	Guillardia theta	'GQ896379'	['Guillardia theta']	55529	1373	3398	tttaagtagtatagcgggtcatccaagtggtgctgttgatttagcaatttttagtctccacgtatcaggagcgtcatcaatacttggtgctgtaaattttattacaacaatttttaacatgagatgtccagggatgactatgcatcgattgcctttattcgtatgggcagtgttaattactgcgtttcttttattgttatctttaccagtgttagctggagctattacaatgcttctttgcgatcgaaactttaacacaacattttttgatccatcaggaggaggggacccggtgttgtatcaacatttgttc	313	24	55	34	25	45	22	17	34	33	31	15	59	26	41	39	15	13	66	20	119	47	58	22	43	61	61	47	14	49	40	30
SLIF_000000263	family	Chattonellaceae	0.846394984	Chromalveolata	Stramenopiles	Ochrophyta	Raphidophyceae	Chattonellales	Chattonellaceae			'AB334483'	['Chattonella subsalsa'| 'Chattonella marina'| 'Heterosigma akashiwo']	658124	601	1718	attagcaagtgtacaagcacactcaggaccttctattgatttagctatttttagtttacacttagctggagcttcttcaattttaggtgctattaattttattactaccattatgaatatgcgagcacctggtatgaccatgcatcgattacctttattcgtatgggcagtattaattactgcaattttattattactgtcattacctgtattagcaggagctattactatgctattaacagatagaaattttaatactactttctttgatccagcaggaggaggtgatcctattctatatcaacacttattc	313	18	17	11	19	13	11	6	23	19	6	10	24	17	26	15	13	6	8	19	32	16	36	30	26	25	25	13	14	16	21	5
SLIF_000000278	species	Pycnococcus provasolii	1	Archaeplastida	Viridiplantae	Chlorophyta	Prasinophyceae	Pseudoscourfieldiales	Pycnococcaceae	Pycnococcus	Pycnococcus provasolii	'GQ497137'	['Pycnococcus provasolii']	41880	1300	3997	actttctagtattcttgctcattctgggggggcggttgatcttgcaattttttctcttcacctttctggaatttcgtctattctaggagctattaattttattacaaccgtttttaatatgcgcgctcctggtatggctatatatcgtcttccgctttttgtttggtcaattctcattacagcgtttcttcttctccttagtctgcctgttcttgcgggagctattactatgcttctcactgaccgaaatttcaatacaagcttttttgaccctgctggtggtggagaccctattctgtatcaacaccttttt	313	24	63	40	33	21	27	15	35	22	30	17	34	49	59	19	6	14	42	22	80	18	31	18	36	37	117	27	15	38	31	17
SLIF_000000314	superkingdom	Eukaryota	0.793103448									'GBCI0728-06'	[]	2759	10334	52211	tttagcaggtcctttatatcatccaggtccatctgtagatcttttaatttttagtttacatattgcaggtatttcatctattttaggtgcagtaaattttataactacaattgcaaacatgcgttgtcctggaatgacaatgtttaaattacccttatttgtttggtcagttttagttactgcatttcttttattattatctttacctgtactagctggtggtattacaatggttttaactgatagacattttaatactgcattttttgagccaaaaggaggaggagatcctgtattataccaacatttattt	313	18	78	46	27	62	209	27	82	130	35	31	22	18	45	81	40	47	50	56	59	42	82	58	22	49	56	67	23	43	29	18
SLIF_000000346	species	Heterocapsa rotundata	0.987341772	Chromalveolata	Alveolata	Dinoflagellata	Dinophyceae	Peridiniales	Heterocapsaceae	Heterocapsa	Heterocapsa rotundata	'EF036582'	['Heterocapsa rotundata']	89963	4596	17082	tctatctacttctttcctatctctatccccatcttctatgtacttcctactatctggtctactagtttctggtctatcttctgctctaacttctctaaacttcttcctaacaattcttaacatgcgttgtttctctatgaatctaaagctactacctctattcaactggtctatcctaattacttctgtcctacttctattcactctacctgttctatctggtgctgtcgttatgatcctatccgatctatctgctaatacactattctatgatccaatcttcggtggtgatcctgttctttaccagcatcttttc	316	13	53	13	14	24	14	11	33	17	10	11	28	4	21	38	12	19	36	15	169	29	72	19	17	39	40	31	9	28	11	13
SLIF_000000376	phylum	PX clade	0.791925466	Chromalveolata	Stramenopiles	Ochrophyta						'AB000203'	['Sargassum zhangii'| 'Botrydiopsis alpina'| 'Botrydium granulatum']	569578	823	2068	attaagttctattcaggcacactcaggtccatctgttgatctagctatttttagtctgcacgtaagcggtgcgtcatcaattttaggcgccatcaatttcatcactaccatttttaacatgcgtgcaccgggtatgaccatgcaccgtttaccattaatggtttgggctgttttaattacggcattcttattattactgtcactgccagttttagcgggagcgattactatgcttcttacagaccgtaactttaacacaaccttctttgatccggctggtggaggtgatcctgtattgtatcaacaccttttc	313	19	82	16	17	25	13	6	21	14	25	13	38	35	36	21	8	11	33	14	105	17	36	12	19	39	32	31	10	40	34	25
SLIF_000000399	order	Calanoida	0.851265823	Opisthokonta	Metazoa	Arthropoda	Maxillopoda	Calanoida				'GBCX0164-06'	['Cosmocalanus darwinii'| 'Paracalanus indicus'| 'Chiridius gracilis'| 'Undinula vulgaris'| 'Euchaeta rimana'| 'Paracalanus parvus'| 'Paracalanus gracilis'| 'Acartiella sinensis'| 'Euchirella messinensis'| 'Calocalanus plumulosus'| 'Bestiolina similis'| 'Acrocalanus monachus']	6833	13245	50085	actatctaggaacattgcacatgccggaaggtccgtagactttgccatcttttcgttacatttagccggagttagttcaattcttggggcagtaaattttattaggactttaggaaaccttcgagtatttggaatattactagatcgcatacctctgtttgcatgagctgtattaattactgctgtactattacttctttctttacctgttctagctggggctattaccatattattaaccgatcgtaatttgaatacaacattttatgatgtggggggaggaggagatcctattctatatcaacacctattc	313	18	283	0	2	321	97	8	38	14	19	5	211	164	17	1	59	34	7	8	143	14	75	195	0	156	269	77	60	134	45	44
SLIF_000000447	superkingdom	Eukaryota	0.765432099									'GBMSL034-13'	[]	2759	3716	10262	tcttgcaagtattcagttccactctggtggtgctgttgattgtgctatttttgcacttcacgtagcaggagcttcttctattcttggagctattaacttcattacaactattatgaacatgcgagcgccaggtatcagtcttcaccgaatgcctttattcgtatgaagtatccttgtaactgtagttttacttcttttagctgtacctgttcttgctggtgcaattactatgctattaactgatcgaaactttaacacaactttctttgaccctgctgggggaggagatccagttctataccaacacctattc	313	17	53	3	13	33	16	21	44	26	26	5	43	9	14	35	9	14	50	7	126	22	45	10	32	32	51	20	10	54	17	18
SLIF_000000464	superkingdom	Eukaryota	0.794478528									'OOMYA077-07'	[]	2759	543	1505	tttatctaattctttatatcatccaggaccttccgtagatttagtaatttttagtttacatatagcaggaatctcttctattttaggagcggttaattttattacaactatttttaatatgagatgccccggattaactatgatgaaattacctttatttgtttggtctgtcttaattactgcttttcttttactactatctttacctgtattagctggaggtataactatggtaataactgatcggcacatgaacactgcatttttcgaacctaaaggtggtggtgatcctgtattgtaccagcatttattt	313	11	18	12	14	7	15	8	23	9	5	11	12	5	31	12	9	6	9	5	48	7	14	14	15	24	30	10	13	14	15	6
SLIF_000000472	species	Phaeocystis antarctica	0.916932907	Chromalveolata	Hacrobia	Haptophyta	Prymnesiophyceae	Phaeocystales	Phaeocystaceae	Phaeocystis	Phaeocystis antarctica	'JN131834'	['Phaeocystis antarctica']	33657	5327	18650	tttgtcaggaattttagctcattctggtggcgctgtcgatttagctatttttagcttacatttggcgggtatttcgtctattttaggagctataaattttattgtaactattttaaacatgcgttgtcctggtatgactgctcatagaacacctttatttgtttgggctgtttttataacagcttttttacttttgttatcacttcctgttttagctggcgctattacaatgttattaacagatagaaattttaatacgtctttctttgatccaaacggtggtggtgatcctgtcttatatcagcatttgttt	313	18	13	34	28	17	15	10	11	13	8	11	15	13	49	28	27	14	20	22	81	22	33	19	31	21	32	16	15	28	18	13
SLIF_000000536	superkingdom	Eukaryota	0.7875									'AB000120'	['Chrysochromulina tobinii'| 'Prosadenoporus floridensis'| 'Phaeocystis antarctica'| 'Phaeocystis globosa'| 'Phaeocystis pouchetii']	2759	350	944	tttagcaggaatccaggctcattcaggaggatctgtagacttggctatttttagcttacatctagcaggtatttcatcgattttaggggcaattaatttcattgtgactataatgaatatgagatgtcctgggatgaccgctcataggacgccattattcgtatgagctgtgtttattactgcttttttattgctactatcattgcctgtcttggccggtgctattacaatgcttttaacagatcgaaactttaacacatcattttttgacccgaatggtggcggtgatcctgttctttaccagcatttgttc	313	7	32	6	5	21	9	3	9	12	14	3	16	0	3	12	4	9	25	6	39	10	15	4	7	14	14	18	7	13	12	12
SLIF_000000605	species	Phaeocystis globosa	0.990415335	Chromalveolata	Hacrobia	Haptophyta	Prymnesiophyceae	Phaeocystales	Phaeocystaceae	Phaeocystis	Phaeocystis globosa	'KC967226'	['Phaeocystis globosa']	33658	577	1540	gttatctggaattttagctcattccggcggtgctgttgatttagctatttttagcttacatttagctggtatttcttccattttgggcgctataaattttattgtaacgattttaaatatgcgttgcccaggaatggctgctcatagaacacccttatttgtttgggctgtttttattacagccttccttcttttgctttctcttcctgttttagctggtgctattactatgttgttaaccgatagaaattttaatacttccttttttgatcccagcggtggtggtgatccggttttgtaccaacacttattt	313	20	23	5	7	12	13	8	29	15	10	13	6	1	2	23	25	13	23	11	26	17	22	6	1	28	5	14	5	11	15	8
SLIF_000000610	species	Pseudocalanus elongatus	0.996805112	Opisthokonta	Metazoa	Arthropoda	Maxillopoda	Calanoida	Clausocalanidae	Pseudocalanus	Pseudocalanus elongatus	'AY144467'	['Pseudocalanus elongatus']	136184	4968	12401	gttatcgaggaatatcgcacacgcaggagggtccgtagactttgctattttctctcttcatttagcgggggtaagatctatcttaggtgcggtaaattttattagtactttaggtaatttacgagtatttggcatacttttagatcagataccattatttgcgtggtctgtattagtaacggctattcttttactactgtccttacccgtcttagctggagctattactatattattaacagatcgaaatttaaatacttctttttatgatgtagggggagggggagaccctattttatatcaacatttattt	313	72	0	0	0	9	0	0	0	18	0	169	9	0	0	641	132	0	0	0	0	276	1	2	0	0	1	24	0	0	0	0
SLIF_000000622	species	Leucocryptos marina	0.813664596	Chromalveolata	Cryptophyceae			Kathablepharidacea	Katablepharidaceae	Leucocryptos	Leucocryptos marina	'AB693966'	['Leucocryptos marina']	299206	2190	7074	tttaagtagtttagcaggtcatccaggcttatctgttgattttgctatcttcagcttacatattgcaggtgcttcaagtattgccggagcaattaattttattgttacaatttataacatgagatgtccaggtatgttctggcatcgtgtaccattattcgtatggtcgatctttattacagcgtggttattacttttatcgttacctgtactagcaggtgcaattactatgttactaacagaccgtaattttaatacgtgtttttttgactacgttggaggtggtgatcccattactttccagcatcttttc	313	6	10	2	2	0	3	0	3	1	2	2	6	5	2	2	0	2	0	0	11	1	5	2	1	3	9	3	1	3	1	1
SLIF_000000624	species	Rhizosolenia setigera	0.878980892	Chromalveolata	Stramenopiles	Bacillariophyta	Coscinodiscophyceae	Rhizosoleniales	Rhizosoleniaceae	Rhizosolenia	Rhizosolenia setigera	'AB020226'	['Rhizosolenia setigera']	3005	1292	4251	attatcaagtggtaattctcattcaggagcttctgtagatttagctatttttagtttacatttatcaggagcggcatctattttaggtgctattaattttatttgtactattttaaatatgcgggtaaaaggattatttatgcatagattacctctattcgtatggtctattttaattacagctgtattactattattatctttacctgtattagctggtgcaattactatgctactaactgatagaaattttaatacaactttttttgatcctgctggaggaggagatcctgtattataccaacatttattt	313	8	18	15	5	12	5	7	17	6	10	11	21	6	25	13	22	8	11	12	24	9	22	10	20	44	25	11	8	18	22	10
SLIF_000000671	superkingdom	Eukaryota	0.827044025									'KP165389.1'	['Blastocladiella emersonii'| 'Cunea russae'| 'Thecamonas trahens']	2759	505	1645	tttatctagtgtagcagcacactctggaccttctgtagatttagctatttttagcttacacctagcaggtgcttcatctattttaggagctgttaactttattactacaattattaacatgcgaccaccaggattaacaatgcatgagttacctctatttgtatgggctgttttaattacagcagtattgttattattatcattacctgtattagcaggagccattacaatgctattaacagaccgtaactttaatacaacattctttgacccagcaggaggaggagaccctatcctttaccagcacttattc	313	7	11	7	15	13	18	6	25	17	5	4	10	8	12	17	4	12	13	12	44	21	26	10	21	18	23	12	6	10	12	6
SLIF_000000679	species	Oithona similis	0.875796178	Opisthokonta	Metazoa	Arthropoda	Maxillopoda	Cyclopoida	Oithonidae	Oithona	Oithona similis	'BNSC296-11'	['Oithona similis']	324873	4294	12964	cctgagttcttatatttttcacggaggcgcatctgtggactttacaatttttagactccacttagctggagtttcttcgcttctaggggcagtgaactttatcagaactgttttaaatttacgggcattaggaatgttaatagatcgtatacctttgttcccgtgagcggtatttattactgctattttgctccttttgtccctccctgttttagcaggcgccatcactatactattaacagaccggaatttaaacacgtctttctatgaccctataggtgggggggaccccgtcctttaccagcacttattt	313	12	147	48	10	198	0	1	24	4	0	0	14	7	26	19	1	0	9	25	35	471	26	0	138	119	0	9	8	41	259	2
SLIF_000000810	superkingdom	Eukaryota	0.806962025									'HM033193'	[]	2759	492	1190	tttatctagtgtacaagcgcactcaggtccgtctgtagatctagcgattttcagtcttcacttagcaggtgcgtcgtctatcttaggagctattaacttcattacaactattttcaatatgagagctccaggaatgaagttacataacatgcctttaatggtatgggctgtattagtaacagcttttcttttattattatctctaccagtattagcaggtgctattactatgctattaactgatcgaaactttaacacaacattcttcgatccagcaggaggtggagatcctgttttatatcagcacttattc	313	7	11	13	11	3	13	11	12	7	8	4	6	6	17	9	5	2	8	7	20	10	17	7	16	17	17	6	7	12	7	8
SLIF_000000830	superkingdom	Eukaryota	0.815625									'GBSP8777-13'	[]	2759	1095	2564	tttggctggtatacaggcacattcgggtggttctgtagatttagctatttttagtttacacgtagcaggagtatcttcaattcttggtgctgttaattttattgtaacaattatgaatatgagagcacctggtatgactgctcatagaacaccattatttgtttgagccgttttcataactgcttttttacttttattatctttaccggttttagcaggtgcaataactatgctactaactgatagaaactttaatactgctttttttgatcctagtggtggaggtgaccctgtgttatatcaacatttattt	313	16	43	35	19	21	22	13	14	14	18	17	21	38	25	53	17	23	52	25	82	37	52	41	53	59	46	41	14	46	30	14
SLIF_000000853	suborder	Aplousobranchia	0.805642633	Opisthokonta	Metazoa	Chordata	Ascidiacea	Enterogona				'TUNSA061-14'	[]	32436	895	1230	attatcatcaacagccggtacgcctggtatgtcgatggatctggcgatcttctcgcttcaccttgctggtgcttcatcaattcttggtgctgctaactttatcaccacgatttttaacatgcgtaccccgggcatgacgttgcataaaatgccattgtttgcatgggccatgttgatcactgcgtttttgctattgcttgcagttccggttctggctggtgcgatcaccatgttgttgaccgaccgtaattttggcacaaccttctttgtcccagaaggtggcggtgacccgatactgttcttgcacctgttc	313	6	0	0	5	7	2	1	21	2	0	1	1	0	0	1	0	0	0	2	0	3	0	1	0	4	0	1	0	0	0	2
SLIF_000000870	superkingdom	Eukaryota	0.810559006									'KP165389.1'	[]	2759	260	716	tttatcaagtgtgcaagctcactcaggaccatcagtggacctagcgatttttagcttacaccttgctggagcttcttctattttaggagctgttaactttattacaacaattgttaacatgagacctccaggaatgacaatgcacaagatgccattgttcgtatggtctgtattaattacagctgtactacttttattatctttacccgtattagccggagcgattacaatgttattaacagatagaaactttaatacaacatttttcgacccagcaggaggtggagatccaattctttaccagcacttattc	313	3	2	2	2	4	8	2	4	4	3	2	2	3	2	3	1	1	5	3	10	2	13	2	2	6	2	6	1	4	5	2
SLIF_000000872	superkingdom	Eukaryota	0.788990826									'MRD074-08'	[]	2759	13	26	attgtcgggtatagaagctcattctggtggagcagttgacttagctatttttagtttacatttagcaggtgtttcttctttgttaggtgcaattaacattatagccactattataaatatgaagattgatggtatggtagcagaaagaatttctttatatgtatgggctgtatttgttacagcaatattgttattattatcgttaccagttttagcaggtggtataacaatgttattgacagatcgtaattttaatactactttttttgacccagcaggtggtggtgaccctattttataccaacatcttttc	313	3	1	2	1	0	0	0	0	0	0	0	0	0	0	0	0	0	0	0	0	0	0	0	0	0	0	0	0	0	0	0
SLIF_000000912	superkingdom	Eukaryota	0.806853583									'OOMYA415-07'	[]	2759	461	1365	actttctagtgtacaagctcactcaggaccttctgtagatcttgctatcttcagtttacacttaggtggtacatcgtcaattttaggtgccattaattttattactactatcataaatatgcgtagtcctggaatgactatgcacaagttaccactattcgtatggtctgtattaattacagctgtacttttattactatcattaccagttttagcaggtgcgattactatgctattaactgaccgtaattttaatactaccttctttgaccctgctgggggaggagatcctgtattataccaacatttattt	313	5	6	0	7	7	11	4	4	6	7	2	9	2	3	11	4	7	4	4	23	6	29	2	7	9	4	5	9	12	9	3
SLIF_000000923	superkingdom	Eukaryota	0.785932722									'GQ896379'	[]	2759	102	1451	attaagtagtatagcgggtcatccaagtggtgctgttgatttagcgatatttagtcttcatgtgtcaggagcgtcatcaatacttggtgctgtaaatttcattacaacaatttttaatatgaggtgtcctggaatgactatgcatcgattgcctttattcgtatgggcagtgttgattactgcatttcttttattattatctttgccggtattagctggagctattacaatgcttctttgcgaccgaaattttaatacaacattttttgatccatcaggagggggagatccggtattgtaccaacatttgttc	313	4	5	6	4	4	3	1	2	4	2	3	7	3	10	8	3	0	7	5	11	9	6	2	4	6	15	6	3	8	10	2
SLIF_000000992	genus	Chrysochromulina	0.8125	Chromalveolata	Hacrobia	Haptophyta	Prymnesiophyceae	Prymnesiales	Chrysochromulinaceae	Chrysochromulina		'KJ201908'	['Chrysochromulina tobinii'| 'Chrysochromulina simplex']	35140	515	1270	attatcaggtattcaagcccattctggtggatctgttgattgtgccatttactctttacatttagctggtatttcatctattttaggtgctatcaactttattgttactataactaatatgcgtgcacctggtatgacagcaaacagaacacctttatttgtttgagctgtatttatcacagcattccttttattactttctttacctgtattagctggtgctattacaatgttattaacagatcgtaattttaacacatctttttttgatccaaacggtggtggtgatccagtattatatcaacatttattt	313	4	15	5	6	6	6	4	9	11	2	3	14	3	4	9	10	6	14	3	24	10	20	6	11	19	19	17	3	8	8	7
SLIF_000000994	species	Leucocryptos marina	0.808176101	Chromalveolata	Cryptophyceae			Kathablepharidacea	Katablepharidaceae	Leucocryptos	Leucocryptos marina	'AB693966'	['Leucocryptos marina']	299206	927	2169	attaagtgggttagcgggtcacccaggtgtttgtgtggattttgctatttttagccttcatatagcaggtgcgtcgagtatttctggagcaataaattttattgtgacgatctacaatatgcgttgtccaggaatgttttggcatcgtgtgcctctgtttgtttggtcagtgttcattactgcgtggttacttttattatcattacctgtgttagcgggagcgattacgatgttactaactgaccgtaattttaatacgtgtttttttgattatatcggaggtggagaccctataacgttccaacatttgttt	313	3	3	0	1	2	0	0	0	0	1	1	1	0	0	1	0	0	0	1	4	0	3	2	0	0	1	1	0	0	1	0
SLIF_000001009	genus	Phaeocystis	0.848101266	Chromalveolata	Hacrobia	Haptophyta	Prymnesiophyceae	Phaeocystales	Phaeocystaceae	Phaeocystis		'AB000120'	['Phaeocystis globosa'| 'Phaeocystis pouchetii']	33656	474	1151	cttatctggtattcttgctcattctggtggtgctgttgacttagcaatttttagtttacatttagctggtatctcgtctattttaggggctatcaattttatcgtaactattttaaatatgcgttgtccaggaatgactgcccacagaacgcctttgtttgtatgagcggtttttattacagcttttcttttattactttctttacctgttttagctggagctatcacaatgctattaacggatagaaattttaatacttcattctttgatccaaatggtggtggtgaccctgttttataccagcatttattt	313	8	17	13	21	13	10	7	11	6	13	6	10	4	13	28	6	7	16	12	60	19	29	14	13	35	21	17	6	16	23	9
SLIF_000001016	class	Oomycota	0.821875	Opisthokonta	Metazoa	Mollusca						'OOMYA1321-08'	[]	4762	1238	3625	tttagctggtgttagtggtcactcaggcccatctgttgatttagctatttttagcttacacttagcaggtgcttcttcaattttaggtgcaattaattttattacaacaatttttaatatgcgagcacctggcttacattattatcgattacctttatttgtttgggctgtattaattacagcttttcttcttcttttatcattacctgttttagcaggtgctattacaatgttactaacagatcgtaattttaatacaacattttttgaacctgctggtggtggagatccaatcttgtatcaacaccttttt	313	3	4	6	6	6	7	2	5	1	3	6	5	0	6	5	8	6	4	6	8	6	15	3	6	16	3	3	4	5	4	3
SLIF_000001018	class	Oomycota	0.828125	Chromalveolata	Stramenopiles	Oomycota						'OOMYA071-07'	[]	4762	1046	3156	attagcgagtatacaagcacactcagggccttctattgatttagcaattttcagtcttcacttagctggtgcttcatcaattttaggagcaattaacttcattactactatcgtaaacatgagagctcctggtctaacattccatagattacctttattcgtatgggctgtattaattactgcaattcttctattattatcactacctgtattagctggtgcaattactatgctattaacagatagaaacttcaatacaactttctttgatccagcaggtggaggtgaccctgtgttataccaacacttattc	313	6	22	15	10	27	27	20	34	33	27	15	26	29	28	35	11	13	50	22	57	23	44	29	21	43	28	18	18	36	11	19
SLIF_000001029	kingdom	Metazoa	0.713855422	Opisthokonta	Metazoa							'TUNSA061-14'	[]	33208	1314	2848	gctctcaaatacgggcggctacgggcacgacggggcggccgtggatatggcgatcttcgcgctccatttggcgggtgcgtcgtcaattttgggcgctgtgaactttatcaccacaatcttcaacatgcgtgcaccaggcatgacgctgcacaaaatgccgcttttcgtatgggcgacattggtgacggcattcttgctgttgttggcattgccagttttgggcggcgccatcacgatgttgctgactgatcggaatttcggcacggccttcttcaaaccggaaggcggcggcgagccggttctgttccagcacttgttc	319	3	3	6	3	38	1	2	15	3	1	2	1	0	0	2	0	3	0	1	1	0	1	5	0	3	1	4	1	0	2	4
SLIF_000001122	order	Scleractinia	0.815625	Opisthokonta	Metazoa	Cnidaria	Anthozoa	Scleractinia				'GBCI0229-06'	[]	6125	11	18	gttgtctagtgtagaggctcattctggtccttctgttgatttggctatttttagccttcatttggcgggtgcttcttctattcttggtgctctgaattttattactactatttgtaatatgcgttctccgggtatgacttttcacagaatgcctttgtttgtttggtctgttttgattactgcagtgttgttgcttctttctttgcctgttttggcgggtgcaatcactatgttgttgacagaccgtaattttaatacttctttttttgacccggctggtggtggtgatcctattttgtaccaacatttgttt	313	2	0	0	0	0	0	0	0	0	0	0	0	0	0	0	0	0	0	0	0	0	1	0	1	0	0	0	0	0	1	1
SLIF_000001132	superkingdom	Eukaryota	0.808049536									'OOMYA428-07'	[]	2759	2209	6228	tttatcaagtgttcaagcacactctgggccttcagtagatcttgctatttttagtttacacttagcaggagcatcttctattttaggtgcaattaactttattacaactatctttaatatgagaactcctggaatgaaaatgcataacatgcctctaatggtatgggctgtattagtaacagcttttcttttattattatctcttccagtattagcaggagctattactatgttattaacagatcgtaactttaacacaacttttttcgatccagcaggaggtggagaccctgtattatatcagcacttattc	313	12	15	20	25	14	15	11	16	9	9	14	16	14	25	24	8	4	28	17	50	20	26	26	19	20	22	12	8	25	17	11
SLIF_000001156	species	Hematodinium sp.	0.820987654	Chromalveolata	Alveolata	Dinoflagellata	Dinophyceae	Syndiniales	Syndiniaceae	Hematodinium	Hematodinium sp.	'HE610721'	['Hematodinium sp.']	173654	34	614	actaagtacatcattaatgagtttatcacctgttgaattagatgttatcatattaggtttactattgtcaggtgtatcatcaaccttaacatctcttaatttctttgttactattcagaatatgagatgctatggtatgactttatctaatatgccagtgtatgcatggtctattggaattacaggatctctgttactattagtcttacctatatttacaggagctcttataatgttgatagcagatcttcactataatacagttttctttgatccattatttggaggtgatcctgtgttctatcaacatttattt	316	3	2	3	2	1	4	1	9	6	2	0	2	2	2	5	3	4	6	2	16	0	4	6	7	6	4	2	1	11	3	1
SLIF_000001303	no rank	Ochrophyta	0.814241486	Chromalveolata	Stramenopiles	Ochrophyta						'AB334506'	['Heterosigma akashiwo'| 'Chattonella marina'| 'Nannochloropsis oceanica'| 'Nannochloropsis oculata'| 'Chattonella subsalsa']	2696291	1498	3988	attaagtagcattcaggcgcattctggaccatcggttgatttagctattttcagtcttcacttgtctggggcagcttctattttaggagcaataaactttatcaccacggtttttaatatgcgtgcacctggaatgacgatgcatcgcttacctttatatgtttgggctcttttaattacgtcatttttactattactttcattaccagttttaggaggagcaattacaatgttattaactgatcgaaatttcaatactgcattttttgacccggccggaggaggagatcctgttttatatcaacatttattt	313	4	13	7	15	16	35	22	39	36	10	6	10	19	17	27	14	17	36	17	89	30	34	21	29	28	32	33	3	46	14	6
SLIF_000001333	species	Rhizosolenia setigera	0.855345912	Chromalveolata	Stramenopiles	Bacillariophyta	Coscinodiscophyceae	Rhizosoleniales	Rhizosoleniaceae	Rhizosolenia	Rhizosolenia setigera	'AB020226'	['Rhizosolenia setigera']	3005	28	480	attatctagtggtaattcacattcaggagcttctgttgatttagctatttttagtttacatttatcaggagctgcttctatattaggggctataaattttatatgtactatattaaatatgcgtgtaaaagggttgtttatgcatagattacctttatttgtttgggctattttaattactgctgtattgttattattgtcactacctgttttagcaggagctattactatgctattaactgatagaaattttaatactacttttttcgaccctgcaggtggtggtgatcctgttttataccaacatttattt	313	2	1	3	4	1	6	4	3	0	0	1	5	6	9	3	7	3	5	5	0	1	4	6	4	4	1	8	2	1	2	0
SLIF_000001339	species	Hematodinium sp.	0.768768769	Chromalveolata	Alveolata	Dinoflagellata	Dinophyceae	Syndiniales	Syndiniaceae	Hematodinium	Hematodinium sp.	'HE610721'	['Hematodinium sp.']	173654	292	736	actaagtacatcactaatgagtttatcatctgttggagttgatgttatcatatgtggtttactactgtcaggtgtatcatcaagtcttacatctcttaacttctttgttactattcagaatatgagatgctatggtatgactttatctaacttaccagtatatgcatggagtgttgacattacagcctctatgttactatttgtcttacctgtcttgtcaggagctcttattatgttaatagcagatcttcactataatacagtcttctttgatccattatttggaggtgatcctgtgttctatcaacatttattt	316	2	3	2	1	6	8	5	16	10	3	1	1	3	0	9	4	5	11	2	25	15	6	4	5	11	8	6	5	7	5	3
SLIF_000001369	class	Mamiellophyceae	0.809230769	Archaeplastida	Viridiplantae	Chlorophyta	Mamiellophyceae					'AB491650'	['Mantoniella squamata'| 'Dolichomastix tenuilepis']	1035538	115	295	actaagtagtattcaagctcactcaggtggttctgtagatcttgccatttttagtcttcacgtaagtggtgctagtagtattttgggtgctattaactttattaccactatttttaatatgcgtggacctggtatgacaatgcaccgcctacctttgtttgtatgggcagttttgattacagctttcttgctacttctatctctacctgtacttgctggtgcaattaccatgcttctaacagaccgtaactttaatactagtttcttcgaccctgctggtggaggagatcctattctataccaacacctattt	313	3	14	2	4	3	4	2	10	3	3	1	2	4	6	2	1	2	4	0	17	1	5	4	0	2	4	3	0	6	4	4
SLIF_000001377	no rank	Thecamonas trahens ATCC 50062	0.864353312	Apusozoa	Apusozoa	Thecomonadea	Apusomonadida	Apusomonadida	Apusomonadidae	Thecamonas	Thecamonas trahens	'KP165389.1'	['Thecamonas trahens']	461836	107	248	attatcaagtatcgaggctcactctggaggttctgtagatttagctatttttagtttacatttagcaggtatctcttcattattaggtgcagtaaactttattactactattatgaatatgagagcccctggtttacatatgcataaattaccattatttgtatgggctgtattaattacagcagttttattactattatcattacctgtattagctggtgctattacaatgttattgacagatagaaattttaatactacattctttgatcctgcaggtggaggagacccaattttatatcaacatttattc	313	2	5	4	1	1	1	2	5	1	1	2	0	0	2	0	1	0	0	0	0	0	0	0	0	0	0	0	0	0	0	0
SLIF_000001415	class	Florideophyceae	0.782874618	Archaeplastida	Rhodophyta	Rhodophyta	Florideophyceae					'ABMMC11253-10'	[]	2806	322	758	tttggcttctgttcaagcacactcaggaccatcagttgacttggctatttttagccttcacttggctggtgcttcttctattatgggtgctgtaaatttcattacaacaattttgaacatgcgttgtcctggaatgagcatgcaccgaatgcctctttttgtttggtcagtatttgtaacagctattttgcttttgctttctctaccagttcttgctggtgctattacaatgttgttgacagaccgtaactttaacactactttcttcgatccatgtggaggtggtgacccggttctttaccaacacttgttc	313	6	6	0	2	6	6	2	8	2	4	0	8	2	1	6	2	2	6	1	9	5	9	3	1	7	15	4	1	6	6	2
SLIF_000001442	class	Dinophyceae	0.732142857	Chromalveolata	Alveolata	Dinoflagellata	Dinophyceae					'HE610721'	[]	2864	2326	5459	attgagtactgctttaatgaacttatcacctttgggaatgtctttaattgtaaatggtttattattatctggtgtgtcttcaggtctaacatctcttaacttctttgttaccataaatattatgaaatcttgtggcctaacacttagtaatatgacagtatatgtatggtctattggaattacttcatctatgttgttagtagtcttaccaattttatctggtgctcttgttatgttgctttgagatattcattataatacaactttctttgatccactatttggaggtgatcctgtgttctatcaacatctattt	316	5	77	9	38	4	10	19	71	14	6	7	7	5	18	16	10	9	26	9	46	56	56	18	9	24	32	6	6	13	8	11
SLIF_000001456	superkingdom	Eukaryota	0.775700935									'GBCI1369-10'	[]	2759	56	124	tttatcagctaagttaggacatgcaggaccctctgttgatatggcaatttttgctctacatttagcaggtgcctcatctattttaggagctgttaattttatcactacaatcctcaacatgagaactcctggaatgacaattcacaaaatgcctttatttgtttgggccatgttagttacagcttttttattattactcgcagttccagttctaggtggtgctataactatgttgctaacagatagaaattttggaacaactttttttaatcctgctgggggaggtgatccagttttattccaacatcttttt	313	2	1	0	0	0	2	0	0	1	0	0	1	2	2	0	0	0	1	2	2	0	2	0	1	3	3	3	1	0	0	2
SLIF_000001514	superkingdom	Eukaryota	0.822429907									'JF414565'	[]	2759	160	345	tttagccagtgtacaagcacattccggaccttctgtagatttagctatttttagtttacatttagcaggtgcgtcatcaattttaggtgccataaattttatcacaacaatttttaatatgcgtgccccaggtattaagctacataatatgcctttaatggtatgggccgtattagtaactgcttttttattacttttatctttaccagtattagcgggtgctattactatgctattaacggatagaaattttaatacaacatttttcgacccagccggtggtggtgatcctgtattatatcagcatttattt	313	3	3	1	3	0	2	2	4	2	0	3	1	1	2	2	2	2	2	3	6	1	0	1	0	0	1	1	1	2	2	0
SLIF_000001533	genus	Skeletonema	0.920382166	Chromalveolata	Stramenopiles	Bacillariophyta	Coscinodiscophyceae	Thalassiosirales	Skeletonemataceae	Skeletonema		'AB706217'	['Skeletonema costatum'| 'Skeletonema grethae'| 'Skeletonema dohrnii'| 'Skeletonema marinoi'| 'Skeletonema subsalsum'| 'Skeletonema potamos']	2842	40	77	tttatcaagtgcaacagctcactctggggggtcagtagacttagcaatatttagtttacatttatcaggtgcatcttctattttaggtgctattaatttcatctgtactatttttaacatgcgagtgaaaagtttatcttttcataatcttcctctatttgtatgatctgttttaattactgcatttttattgttattatctttacctgtattagctggggcgatcacaatgttattaacagacagaaattttaatactactttttttgacccagctggtggaggagaccctgtgttattccaacaccttttt	313	2	3	1	1	0	2	0	2	1	1	0	1	1	1	1	0	2	2	0	3	1	4	4	0	1	1	0	0	2	1	0
SLIF_000001544	no rank	Eumetazoa	0.828660436	Opisthokonta	Metazoa							'DBCOI_000000169'	[]	6072	48	108	tctttcagcagctcaagctcattcaggcccttcagttgatatggcaatatttagtttacactgtgcaggagcatcatccattatgggagcaattaattttattactacaattattaatatgagagctcctggaatgtctttcgacaaactacctcttttcgtttgatctgtttttatcacagctttcttgttattattatctctaccagtattagcaggagcaattactatgcttctaactgatagaaattttaacaccactttctttgacccagctggtgggggagatccggttttatatcaacacttattt	313	4	1	0	0	0	1	0	1	2	0	0	0	0	0	0	0	0	0	0	0	0	0	0	0	0	0	0	0	0	0	0
SLIF_000001631	species	Chrysochromulina simplex	0.857142857	Chromalveolata	Hacrobia	Haptophyta	Prymnesiophyceae	Prymnesiales	Chrysochromulinaceae	Chrysochromulina	Chrysochromulina simplex	'DBCOI_000000073'	['Chrysochromulina simplex']	412158	279	601	attatctggtattgtggcgcactctggtggttctgttgattgtgcgatttattctttacatttagctggtgtatcttctattttaggtgctgttaatttcattgttacaatcacaaatatgcgtgctccaggaatggctgctaaccgtacgccattatttgtttgagctgtttatattacagcttttctactattattatcattacctgttttagctggtgctattacaatgttattaacagaccgtaattttaatacttctttttttgaccctaatggtggtggtgatccagtactttaccaacatcttttt	313	2	2	0	0	1	0	0	0	0	2	4	1	0	2	1	1	1	0	2	2	2	6	2	2	2	1	1	0	0	1	2
SLIF_000001651	kingdom	Alveolata	0.690544413	Chromalveolata	Alveolata							'EF036578'	['Heterocapsa rotundata'| 'Heterocapsa triquetra'| 'Amphidinium carterae'| 'Prorocentrum cassubicum'| 'Takayama acrotrocha'| 'Adenoides eludens'| 'Heterocapsa circularisquama'| 'Gymnodinium impudicum'| 'Eimeria sp. Phasianus colchicus/24-6.10-s3'| 'Amphidinium massartii'| 'Amphidinium operculatum'| 'Karlodinium sp. RS-24']	33630	540	575	actatctacatctactatgtctttatctattactggtactgctatgttagttgcttctctattaattgctggtcttgcatctacttttacttcagttaactttgtacttactttctgtattaatcgtattatgggtttaatggttattaattgcctatattctgttactattgttgttactgctgctttacttcttgttgttctacctgttcttacagctgctctatttatgcttgctggtgatttaatgtttaatacttgcttctttgatcctacttttggtggtgatgtagtcctatatcaacatttattc	313	5	8	1	1	5	1	1	5	5	0	2	1	3	0	9	4	3	12	4	14	5	7	2	3	12	4	1	1	10	1	2
SLIF_000001698	class	Oomycota	0.832817337	Chromalveolata	Stramenopiles	Oomycota						'OOMYA1271-08'	[]	4762	679	1582	actagcaagtgtccaagcgcattctggaccttcggtagatttggctatttttagtcttcatttagctggtgcgtcatctattttaggtgcaattaattttatttctactatctttaacatgagagctccaggtatggagtattataaaatgcctttatttgtatggtctgtacttattacagcattcttattactattatcattgcctgtattagctggtgctattacaatgttacttactgatcgaaattttaatactaccttttttgatccagcaggtggaggagatcccgtattataccaacatttattt	313	8	13	6	10	14	10	11	9	4	5	8	11	1	9	11	7	5	6	13	8	6	13	1	3	13	5	6	9	7	6	7
SLIF_000001788	class	Dinophyceae	0.722713864	Chromalveolata	Alveolata	Dinoflagellata	Dinophyceae					'EF036595'	[]	2864	298	698	attaagtacttctttgatgagtttatcaccagtgacgatagatcttattatagatggtttattaattaatggtatatcttcttttttttcatctttaaattttatgggaaccattagtaatatgcgtttatcaggatttattttattatcattattttcttgcgggatcttcattactgctctcttattattattaactctaccgatcttaaccggtgctttaggaatgttattaggagatcttcatttcaatacaatttattttgattctggttttggaggggatccggtattatatcaacatttcttt	310	5	6	5	5	3	4	1	4	3	1	1	3	1	7	7	4	3	5	4	12	2	9	12	4	5	8	3	2	5	16	1
SLIF_000001856	species	Cyanea capillata	1	Opisthokonta	Metazoa	Cnidaria	Scyphozoa	Semaeostomeae	Cyaneidae	Cyanea	Cyanea capillata	'GBCI0426-06'	['Cyanea capillata']	27804	13964	68567	tctatcttccatacaatttcattctgggggatcagtagatatggctatatttagtttacatttagctggtgcttcctctataatgggagccataaattttataacaacaatttttaacatgagggccccgggtatgtcaatggataggttgcctctatttgtatggtcagtactggtaacagccattcttttactattatccttacctgtgttagctggggcaattacaatgttattaacagacaggaattttaacacctcttttttcgaccccgcaggcggaggagacccaatcttgtttcaacacctattt	313	5	11	8	3	2	0	2	7	3	10	3	6	4	8	0	2	0	0	1	1	0	1	0	0	1	0	0	1	3	4	0
SLIF_000001910	no rank	Protostomia	0.797546012	Opisthokonta	Metazoa							'FBAQU304-09'	[]	33317	36	3712	tttatcaagtgttcaagcacattcaggaccttcagttgaccttgctattttcagtttacacttagcaggagcttcttctattcttggtgctgttaatttcattacaacaattattaacatgcgacctccaggaatgacattccataaaatgcctttattcgtatggtctgttttaattacagctgttttactacttctttctttaccggttcttgcaggagctattacaatgcttcttacagaccgtaactttaatacaaccttcttcgatccagctggaggaggagatcctattctttatcaacacctgttc	313	10	33	10	13	32	46	5	52	38	18	11	22	31	15	32	14	17	41	11	54	33	73	25	23	46	24	28	18	32	13	20
SLIF_000002017	class	Oomycota	0.848580442	Chromalveolata	Stramenopiles	Oomycota						'OOMYA398-07'	[]	4762	51	125	attatctagtgtagcagctcattcaggtagtgctgtagatttagctatttttagtttacatatagcaggagcttcttctatcttaggagcaattaattttatttgtactattataaatatgaggactaaaagtttatcttttcataaactacctttatttgtttggtctgtacttattacagctttcctattgttattatctttacctgtattagcaggagcaattacaatgttattaacagatagaaattttaatacaaccttttttgatccatctggtggaggtgacccagtattgtttcaacatttattt	313	1	6	0	0	3	2	0	0	1	1	1	0	0	1	0	2	0	1	1	1	0	3	1	1	0	0	1	0	0	0	0
SLIF_000002138	superkingdom	Eukaryota	0.806060606									'GBCI0723-06'	[]	2759	93	182	gttatcagggcctatagcacattcaggtgcgtcagtagatttagctatttttagtttacatttagctggtatatcttctatagcaggtgctataaattttatagttaccatatgtaacatgagaatgcgtggtatgactcttttacgtatgcctttatttgtttggtctgttttaataactgcatttttattattactttctttacctgttttagcaggtgctataacaatgttattatctgatagaaatttaaatacttcattttttgattatgaaggtggaggtgatcctatactttatcaacatttattt	313	2	2	4	0	1	0	0	1	0	0	0	0	0	1	0	0	0	0	0	0	0	0	0	0	0	0	0	0	0	2	0
SLIF_000002201	no rank	Sar	0.842592593	Chromalveolata	Stramenopiles							'AB020223'	[]	2698737	5	5	attatctggtatttattcacactcaggtggtgctgttgatttagctattttcagtttacatattgctggtgcttcttctattttaggtgctattaattttatgactactgtaattaatatgagagttgaaggtttaacttttcatagattaccattatttgtatggtctgtttttattacagctattctacttttattatcattacctgtattagctggtgctattacaatgttattaactgataggaattttaatacaactttttttgattctgccggtggcggtgatcctattttatatcaacatttattt	313	1	0	0	0	0	0	0	0	0	0	0	0	0	0	0	0	0	0	0	0	0	0	0	0	0	0	0	0	0	0	0
SLIF_000002336	superkingdom	Eukaryota	0.814814815									'KF923746'	[]	2759	3	10	tttatcaagcattgaagcgcatgcgggagcttcggtagatttagcgatttttagtttacatatagcaggtgtttcatctattttagggtcaattaatatgataacaacagtaataaatatgagagcaccaggtatttatatgtcaaatttacctttatttgtttggtctatatttattacagcatttttattagtgttatctttacctgtatttgcaggagcgattacaatgctattaacagatagaaactttaatacttcgttttttgatccagcggggggtggtgaccctattttatatcaacatttattc	313	1	0	0	0	0	0	2	0	0	0	0	0	0	0	0	0	0	0	0	0	0	0	0	0	0	0	0	0	0	0	0
SLIF_000002422	family	Pectinidae	0.825396825	Opisthokonta	Metazoa	Mollusca	Bivalvia	Pectinoida	Pectinidae			'DQ088274'	['Placopecten magellanicus'| 'Pseudamussium clavatum']	6566	36	36	tctgtctagtactccctatcacagttctattaggacagacatgattattttaggtttgcatttggctggggtcagctcttctgctgcttctgtgaattatttagtgactttttttaatttacggggtcttgggtataaggcggagtttgcccccccttttgtgtgggctttgactgttacaagggtgttgctgttaatctccctccctgtgttggcgggtgggttgacaatgttaattctagatcgccactttaattttgggttttttgatccggcgggggggggggatccagttctttttcagcacttattt	313	22	0	0	0	0	0	0	0	0	0	0	0	0	0	0	0	0	0	0	1	0	0	0	0	0	0	0	0	0	0	0
SLIF_000002625	order	Amphipoda	0.79876161	Opisthokonta	Metazoa	Arthropoda	Malacostraca	Amphipoda				'WW461-08'	[]	6821	137	395	acttagtaacctttcgggacacccaggagctgctgtagacatggctatttttagcattcacttagttggtatatcctcgattcttggttcgattaatatgattgtaactatttttaatatgcgctctccaggaatgagtttattaaaaatgccattatttgtatggtctattttaattacggcttttttattagttcttgctatacctgttcttgctggagcagttactatgttacttacagatcgtaatttaggaactcagttttttgtaatcgatggtggcggtgaccctatattattccagcatttattt	313	1	0	0	3	0	0	0	0	0	1	1	0	0	0	0	0	0	0	0	0	0	0	0	0	0	0	0	0	0	0	0
SLIF_000002834	no rank	Sar	0.832807571	Chromalveolata	Stramenopiles							'ARCSI110-10'	['Ditylum brightwellii'| 'Grammonema striatula'| 'Frustulia vulgaris'| 'Thalassionema nitzschioides']	2698737	69	167	attatcgagtataactgctcattcaggtggtgctgtagatttagcaatttttagcttacacttgtcaggagcagcttcaattttaggggcaattaattttatttgcaccatttttaacatgagagcgcgaggattatttttttataatttacctttatttgtttggtcagttttaattacagctttcctattattattatcattacccgtactagctggtgcaattactatgctattaacggaccgaaatttcaatactactttttttgatcctgcaggtggaggtgatcctgtactttatcagcatttattc	313	1	0	7	6	4	5	11	7	9	2	0	0	0	0	0	0	0	0	0	0	0	0	0	0	0	0	0	0	0	0	0
SLIF_000002922	class	Oomycota	0.8375	Chromalveolata	Stramenopiles	Oomycota						'OOMYA1321-08'	[]	4762	12	277	gttagctagtgttcaagcgcattctggtccatcagtagatttggctatttttagtcttcatttagctggtgcttcttctattttaggtgctattaattttatttctactatctttaatatgagagctcctggtatggagtattataaaatgcctttattcgtttggtctgtacttattaccgcgtttttattattattatcattacctgtattagctggtgctattactatgttacttactgatcgaaattttaatactacattttttgatccggctggtggtggagatcctgtgttataccaacacttattt	313	1	1	0	0	1	0	0	2	0	1	2	1	0	1	0	0	0	1	0	4	0	3	1	1	1	1	0	0	1	0	1
SLIF_000002989	class	Oomycota	0.825	Chromalveolata	Stramenopiles	Oomycota						'HM033190'	[]	4762	166	292	tttagcgagtgtacaggctcattcaggtccttctgtggacttagctatttttagtttacacttagctggtgcttcttcgattttaggtgcaattaattttattacaacaattcataatatgagagcaccgggtataaagtatcataatatgccattaatggtgtgggcggtactagtaactgcttttttattacttttatctttacctgtattagcgggtgcaattaccatgctattaaccgatagaaattttaatacaacattttttgatccagcggggggtggagatcctgttttatatcaacatttattt	313	2	5	4	1	1	3	1	3	3	0	3	0	4	2	6	2	1	4	0	4	2	2	3	1	5	4	1	2	1	5	2
SLIF_000003240	species	Hematodinium sp.	0.814814815	Chromalveolata	Alveolata	Dinoflagellata	Dinophyceae	Syndiniales	Syndiniaceae	Hematodinium	Hematodinium sp.	'HE610721'	['Hematodinium sp.']	173654	3059	5782	actaagtacatcactaatgagtttatcacctgttggagttgatgtcatcatatgtggtttactactgtcaggtatatcatcaagtctaacatctcttaacttctttgttactattcagaatatgagatgctatggtatgactttatctaatatgccagtgtatgcatggtctgttgtaattacagcatctatgttactattagtcttacctatattgacaggagctcttataatgttgatagcagatcttcactataatacagtcttctttgatccattatttggaggtgatcctgtgttctatcaacatttattt	316	7	17	10	11	5	24	15	47	15	10	4	9	19	22	33	12	19	32	10	114	22	54	38	28	27	43	14	4	29	20	12
SLIF_000003642	order	Mucorales	0.829192547	Opisthokonta	Fungi	Mucoromycota	Mucoromycotina	Mucorales				'LK023348'	['Lichtheimia ramosa'| 'Absidia idahoensis'| 'Rhizopus oryzae']	4827	43	80	tttagcgtctattgatttccactctggaggatctattgatctagcgatttttagtcttcacttagcgggtatttcatctattttaggagcaatgaatttcattactactattattaatatgagagcacctggtatgactttccatagactacctctatttgtatgagctgtgtttattacagctattttattattattatcgttaccagtattagccggagcgattacaatgttattaacagatagaaattttaatacttcattctttgacccagcagggggaggagatccaattttatatcagcatttattc	313	1	1	1	0	0	0	0	0	1	0	1	0	0	0	1	0	0	0	1	0	0	1	0	0	0	0	0	0	0	0	0
SLIF_000003917	genus	Chrysochromulina	0.8125	Chromalveolata	Hacrobia	Haptophyta	Prymnesiophyceae	Prymnesiales	Chrysochromulinaceae	Chrysochromulina		'DBCOI_000000073'	['Chrysochromulina tobinii'| 'Chrysochromulina simplex']	35140	140	330	tttatcaggtattcaagcccactcaggtggttctgttgacgccgcaatttactcgttacacctagctggtgtatcgtctattttaggtgctattaattttatagtaactattacaaatatgcgtgctcctggtatgactgcaaaccgtactccattatttgtttgagctgtttacattacagctttcttactcttactttctttacctgttttagcaggtgcaataacaatgttgcttactgatcgtaattttaatacttctttcttcgaccctaatggtggcggtgatccggtactataccaacacctcttc	313	2	6	4	5	2	7	4	4	0	1	1	3	1	10	3	3	3	6	2	23	5	10	10	8	6	9	1	1	2	2	5
SLIF_000004149	superkingdom	Eukaryota	0.795665635									'AY342361'	['Isochrysis galbana'| 'Chrysochromulina simplex'| 'Tamasia acuta'| 'Emiliania huxleyi']	2759	16	38	attagctagcattcaagctcattcaggtggttcggttgacgcggctatttttagcttgcatatcgctggtgtttcttcaatcttaggtgctattaattttatcgtaacgattttaaatatgcgtgctccaggaatgacagctcaccgtgttccattatttgcttgagccgtttttatcacagcatttttattgttactttcattaccagttttagctggagcaattacaatgcttttaactgaccgtaactttaacacgtcattcttcgactctaatggaggtggagacccggttttataccaacatttattc	313	1	0	0	0	0	0	0	0	0	0	0	0	0	0	0	0	1	1	0	0	0	0	1	0	0	2	0	0	2	0	0
SLIF_000004196	kingdom	Metazoa	0.721212121	Opisthokonta	Metazoa							'TUNSA061-14'	[]	33208	1248	2391	gctctcggcggccgggccgggcggccatgcgaatatggcagttgatatggcaatcttcgccctccacctggcgggcgcatcctctattcttggcgctgttaacttcatcaccacgatcttcaacatgcgtgcgccgggcatgaccctgcatcggatgccgttgttcgtatggtccatgctggtcacggccttcctgctgctgctggcggttcccgtgcttggtggcgctatcaccatgctgctgaccgaccggaacttcggcacgtcgttctttagcccggctggcggcggtgatccgatcctgttccagcatctgttc	319	9	30	0	3	20	10	1	22	7	4	2	4	3	0	2	0	4	7	3	2	1	9	3	0	2	4	8	1	5	12	10
SLIF_000004221	species	Hematodinium sp.	0.817073171	Chromalveolata	Alveolata	Dinoflagellata	Dinophyceae	Syndiniales	Syndiniaceae	Hematodinium	Hematodinium sp.	'HE610721'	['Hematodinium sp.']	173654	4	220	actaagtacatcattaatgagtttatcacctattggaattgatgttattatatgtggattactactgtcaggtatatcatcaagtctaacatctcttaacttctttgttactattcagaatatgagatgctatggtatgactttatctaatatatcagtgtatgtatggtctattataattacagcatctatgttactattagtcttacctatattgacaggagctctaataatgttaatagcagatcttcactataatacagtcttctttgatccattatttggaggtgatcctatgttctatcaacatttattt	316	1	1	0	0	0	1	1	2	1	0	0	0	1	2	0	0	0	0	1	2	0	1	0	1	1	2	0	0	0	0	0
SLIF_000004810	superkingdom	Eukaryota	0.786377709									'AB000119'	['Isochrysis galbana'| 'Emiliania huxleyi']	2759	1	2	acttgcgggtattcaagctcactctggaggttcggtggacttagctatttttagtctacatatcgctggagtttcctctatcttgggagcaatcaactttattgttacaatagctaatatgcgggcgcctggaatgactgctcatcgtacaccgctttttgtttgagcagtgtttattacagcgtttttattactgttatcactacctgttctagcgggcgcgattactatgcttcttacagatcgaaactttaacacagctttctttgatcctaatggcggaggtgaccctgttctataccaacatttgttt	313	1	0	0	0	0	0	0	0	0	0	0	0	0	0	0	0	0	0	0	0	0	1	0	0	0	0	0	0	0	0	0
SLIF_000005226	superkingdom	Eukaryota	0.796923077									'OOMYA1319-08'	[]	2759	2	2	gttatcatctaaagcaggacaacctggtcccgcaatggatttagcaattttaagtttacatttagctggtgtttcatcaattttaggtgcaattaattttattgtaactattacaaatatgagagctccaggtatgaccgcgcatagaacaccattattcgtttgagctgtttatattactgcttttctacttttgttatctttacctgttttagctggtgctattacaatgttattaactgatagaaactttaatactgctttttttgattgcgctggtggtggtgatccggttttataccagcatttgttt	313	1	0	0	0	0	0	0	0	0	0	0	0	0	0	0	0	0	0	0	0	0	0	0	0	0	0	0	0	0	0	0
SLIF_000005380	family	Chattonellaceae	0.853582555	Chromalveolata	Stramenopiles	Ochrophyta	Raphidophyceae	Chattonellales	Chattonellaceae			'AB334465'	['Chattonella subsalsa'| 'Chattonella marina'| 'Heterosigma akashiwo']	658124	211	510	attaagtagtgttcaagcacactcaggaccttctgtagatttagctattttcagtcttcatttatcaggagcatcatcaattttgggtgcaattaattttatcacaacaatttttaatatgagagcaccaggtatgacaatgcatagattaccattatttgtatgggctgttttaattacagcttttttattgcttctttcattaccggtgttagcaggagctattacaatgctattaacagatagaaactttaatacaacattctttgacccagcaggcggaggagatcctattttgtatcaacatttgttt	313	1	0	0	0	0	0	0	0	2	1	0	0	0	0	0	0	0	0	0	1	0	0	0	0	0	1	0	1	0	0	0
SLIF_000005489	kingdom	Metazoa	0.775700935	Opisthokonta	Metazoa							'TUNSA061-14'	[]	33208	825	1920	actatcttcaactgctggaacgcctggtatgtctatggacttagctatatttgctctccacttagctggcgtgtcttcaattcttggtgctgcaaatttcataacaaccattttcaatatgagaactcctggtatgactttgcacaaaatgcctttgtttgcgtggtcaatgttgataacagcatttttattattgcttgctgtgcctgtgttggctggcgcaattacgatgttgcttactgaccgtaattttggaactacattcttcatccctgaaggcggaggtgatccaattttattcttgcatcttttc	313	2	0	0	0	2	0	0	2	2	0	0	0	0	0	2	1	2	1	0	2	1	1	1	0	0	2	0	0	1	0	0
SLIF_000005567	superkingdom	Eukaryota	0.704477612									'JN593332'	[]	2759	16	42	gcttagtacggcgatgttcagtcccggccctgccgtcgattttgccatcctcagtctgcacgtagctggtgcctcgtcgatccttggtgccatcaacttcatcgcgacgattgtaaacatgcgtgccccgggcatgaccatacatcgcatgccgttattcgtctgggcgatgttgattaccgctatcctgctggtactggccctgcctgtgttggccggcggccttaccatgttgctaaccgaccgcaattttggcacggccttttttgacccagctggcggtggggacccacttctatggcagcacctattc	313	2	0	0	0	1	0	0	1	0	0	0	0	0	0	0	0	0	0	0	0	0	0	0	0	0	0	0	0	0	0	0
SLIF_000005688	superkingdom	Eukaryota	0.797507788									'KC736646'	[]	2759	323	675	gttatcaagtgtaacaggccatagtggtggcgctgttgacttagcaatttttagtttgcatttgtctggtgcagcgtctatactgggtgcaattaactttatatgtactatcacaaatatgagatcaaaaagcttaccttttcaccgacttcctctttttgtatgggcaatttttatcacagcatttttactacttttatctttaccggtgctagcgggcggaattacaatgttgctaactgatagaaatttcaatactacctttttcgatcctgcggggggcggtgatccagtactataccaacatctcttt	313	1	2	1	0	3	3	3	6	5	1	4	3	1	1	0	0	0	0	0	0	0	0	0	0	0	0	0	0	0	0	0
SLIF_000005746	superkingdom	Eukaryota	0.8125									'OOMYA1271-08'	[]	2759	3878	13048	attagcgagtgtacaagcacactctggtccatcagtagacttagctatttttagtctacacctaggtggtacttcatctattttaggtgctgttaactttattaccaccattattaacatgcgtagtccaggtatgactatgcataaattaccactttttgtttggtcagtattaattactgctgtacttctattattatcattacctgttttagctggtgcaattactatgctattaactgatcgtaattttaatactactttctttgatcccgctggaggaggagatcctgtgttatatcagcatcttttc	313	11	37	53	50	35	56	47	94	53	27	25	38	154	76	87	38	54	139	70	280	89	127	113	144	147	105	86	54	89	35	24
SLIF_000005753	family	Chattonellaceae	0.839009288	Chromalveolata	Stramenopiles	Ochrophyta	Raphidophyceae	Chattonellales	Chattonellaceae			'AB334483'	['Chattonella subsalsa'| 'Chattonella marina'| 'Heterosigma akashiwo']	658124	134	317	tttaagtagtgctcaggcacattcaggaccgtctgtagatcttgcaatttttagtttacacttatcaggagctgcttctattttaggagctattaattttattacaactattattaatatgagagctccaggtatgactatgcacagaatgcctttatatgtatgggctattttagtgacttcggttttattgttattatctttacctgttttaggaggagcaattacaatgctattaactgatagaaactttaatactacattttttgatcctgcaggaggaggagatcctattttatttcaacatttattt	313	1	1	0	3	1	1	1	1	0	2	0	3	1	0	1	1	2	0	1	3	3	5	1	5	4	0	1	0	1	0	0
SLIF_000006510	superkingdom	Eukaryota	0.809230769									'OOMYA1432-08'	[]	2759	1	40	tttatcaagtatcgcaagccactcaggtggtgcggtagatttagctatttttagtctccatttatcaggtgcttcaagtattcttggtgcaattaatttcattacaactgtaattaatatgcgcgctccaggtatgagtatgcaccgtttacctttatttgtatgggcagttttcattacagcattcttacttttattatcacttcctgtatttgctggagcaattactatgttattaacagatcgtaattttaatactacgttttttgatccagcaggtggtggagatccagtattattccaacacttattt	313	1	2	3	1	0	0	0	0	0	2	0	0	0	2	0	0	0	1	1	1	0	3	0	0	0	1	0	1	0	0	0
SLIF_000006998	superkingdom	Eukaryota	0.811728395									'AY561977'	[]	2759	127	294	tttagcaagtattcaaagccactcgggtggtgcagtagacttagctatctttagcttacacttagctggtgtatcatcaatgttaggtgcaatgaacttcattacaactatctttaatatgagagctcctggtatgactctatataaaatgccattatttgtttgggcaacattaattacagcattcttacttttattatcattacctgttttagcaggaggtattacaatgttactaactgatagaaactttaatacttctttctttgacccagctggtggaggagatccaatattatatcaacatttattc	313	1	3	1	1	0	10	2	2	7	0	0	0	0	0	0	0	0	0	0	0	0	0	0	0	0	0	0	0	0	0	0
SLIF_000007124	superkingdom	Eukaryota	0.788161994									'DBCOI_000000231'	[]	2759	765	1608	tttatctagtaatttagggcattcaggacctgctgtggatatggctatacttagtttgcatttagctggagcatcatcaattttaggagctataaattttatcacaacaatatttaatatgagaactcctgaaatgacactacacagaatgcctttatttgtctggtcgattttagttacagttttcttgctagtgttgtctttacctgttttagctggtgcaataactatgcttttaactgatagaaactttggtactgctttttttgctccagaaggtggaggagatccaattttgtttcaacatttattt	313	8	12	4	15	13	10	3	14	12	8	5	4	2	2	4	6	6	10	6	9	7	8	9	4	20	10	8	27	8	7	8
SLIF_000007485	no rank	Prymnesiophyceae	0.796875	Chromalveolata	Hacrobia	Haptophyta	Prymnesiophyceae					'JN022704'	['Isochrysis galbana'| 'Chrysochromulina simplex'| 'Emiliania huxleyi']	2608131	180	480	actatcaagtatcttagctcattctggtggtgctgttgacctaggtatttattctttacatttggccggtgtttcttcaatattaggtgcaattaactttattgttacaataactaacatgcgtgcacctggtatgactgctaacagaacaccattgtttgtttgagctgtttatattacagctttcttacttttgttatcattgcctgttttagctggtgctattactatgttgttaactgatcgtaactttaatacctccttttttgacccaaattctggtggtgatccagtgttatatcaacacttattt	313	1	0	0	1	0	0	0	0	0	1	0	0	0	0	0	0	0	0	0	0	0	0	0	0	0	0	0	0	0	0	0
SLIF_000007512	class	Oomycota	0.838006231	Chromalveolata	Stramenopiles	Oomycota						'GQ244424'	[]	4762	224	504	tttatctagtgttcaggcacactcaggaccgtcagtggatctagctatttttagtttacaccttgctggtgcatcttctattttaggtgctatcaattttattactactatcttaaatatgcgggcacctggtctaactatgcataaattacctttatttgtatgggctgtatttattacagtaatcctattattattatctttacctgtattagctggtgcaattactatgttattgactgaccgtaattttaatactaccttttttgatccagctggtggaggagaccctgtattatatcagcacttattt	313	1	6	2	3	1	1	0	3	0	5	1	1	0	5	2	0	1	1	2	4	1	1	3	1	4	4	1	5	2	2	3
SLIF_000007633	class	Dinophyceae	0.73699422	Chromalveolata	Alveolata	Dinoflagellata	Dinophyceae					'AF182641'	[]	2864	270	770	attaagtactgctttaatgaacttatcacctttaggaatgtctttaatagtctatggtttattattatctggtatatcttcaagtctaacatcacttaacttctttattaccctatgtattatgagatcttatggttcaactcttagttatatatctgtatatgtatggtctattggaattactgcatctatgttattaatagtcttaccaattttaactggagctcttattatgttaacttgagatattcattataatacaactttctttgatccactatttggaggtgatcctgtgttctatcagcatctattt	316	3	3	1	6	1	3	0	5	3	4	0	2	1	0	5	4	2	4	4	17	8	8	4	4	5	3	4	1	7	3	0
SLIF_000007685	class	Dinophyceae	0.853582555	Chromalveolata	Alveolata	Dinoflagellata	Dinophyceae					'FJ217817'	[]	2864	108	1422	tttaagtacttctttaatgagtttatcaccttcaagtacagcttttattatctttggattattcatgtcaggtatatcctcatgtctgacaagtttgaactttttaacaacaatgtggaatctaagatcttgtaatctgacatgtaatactatgccattattcccttgggctatccttttaacaggaggaatgctagtcttcacattgccaatattaactggtggtcttctcatggtcttggctgatcttcattctaatacagttttctttgatccaatctttggtggagatcctatattatatcaacatttattt	316	2	6	5	2	5	6	3	7	1	3	3	9	1	4	8	5	4	2	1	28	5	6	11	5	5	7	3	0	5	15	5
SLIF_000007841	phylum	Bacillariophyta	0.826498423	Chromalveolata	Stramenopiles	Bacillariophyta						'HQ317077'	['Mayamaea permitis'| 'Sellaphora capitata'| 'Sellaphora pupula'| 'Navicula cryptocephala'| 'Gomphonema parvulum'| 'Navicula glaciei'| 'Skeletonema menzelii'| 'Pinnularia acrosphaeria'| 'Sellaphora bisexualis'| 'Navicula sp. BOL	2836	4	7	attatcaagtatcacagctcattctggtggagcggtagatctagctatttttagcttacatttgtccggagcatcttcaattttaggagccattaattttatatgtaccatagtaaatatgcgagcaaaaaatattgcgtttcatagattgcctttatttgtgtggtctgttttgattaccgcatttttattgttattatctttaccggtgctggctggggctattacaatgttattaacggatcgtaattttaatactactttttttgatcctgcaggaggaggagatcctgtactttatcaacatcttttt	313	1	0	0	0	0	0	0	0	0	0	0	0	0	0	0	0	0	0	0	0	0	0	0	0	0	0	0	0	0	0	0
SLIF_000007918	section	Cutleria sp.3MP	0.806153846	Chromalveolata	Stramenopiles	Ochrophyta					Reporter vector pCRE-Luc	'OZSEA1381-10'	['Reporter vector pCRE-Luc']	10000088	11	29	gctaagtagtatagcttcacactcgggagggtctgtagatttagctatttttagcttacatttatcaggattaagtagtcttttaggagctatcaactttattacaacaatattcaatatgagaggtcctgggatgactatgcacagacttccattatttgtgtggtcagttttaataacagcatttttacttttattatctcttcctgttttagcaggtgccataacaatgttacttactgaccgtaacttcaatactagtttctttgatccagctggtggaggagatccaatcttattccaacatttattc	313	2	0	0	0	1	0	0	0	0	1	0	0	1	1	1	0	0	0	0	1	1	0	1	2	0	0	0	0	0	0	0
SLIF_000008123	superkingdom	Eukaryota	0.796238245									'FN663990'	[]	2759	117	257	tttatcaagtgttcaagctcactcagggccttctgttgatttagcaatcttcagtttacacttagcaggtgcttcgtctattttaggtgctattaattttatcaccacaatttttaatatgcgggctccgggaatgaaaatgcataatatgcctttaatggtatgggctgtactagtaacagcttttttacttttactttcattaccagtattagcaggtgctattactatgcttttaacagaccgtaattttaatactactttctttgacccagcaggggggggagatcccgttctttaccaacacctattt	313	1	4	0	4	0	3	0	3	0	4	0	3	1	2	3	0	0	0	3	3	3	1	2	1	4	4	2	2	6	1	3
SLIF_000008166	order	Naviculales	0.846875	Chromalveolata	Stramenopiles	Bacillariophyta	Bacillariophyceae	Naviculales				'HQ317077'	['Navicula sp. BOL	38748	7	13	tttatcgggtattaccgcacactcaggaggatctgtagatttagctatttttagtcttcatttatcaggtgcttcttccattttaggggctataaattttatttgtactataataaatatgagaaccaaaaatttagcttttcatagattgcctttatttgtttggtctgtatttattacagcatttttattattgctttcattaccagtattagcgggagctattacaatgcttttaacggatcgtaattttaatactactttttttgatcccgcaggtggtggagatcctgtattgtaccagcaccttttt	313	1	1	0	0	1	0	0	0	0	0	0	0	0	0	0	0	0	0	0	0	0	0	0	0	0	0	0	0	0	0	0
SLIF_000008232	superkingdom	Eukaryota	0.690751445									'HE610721'	[]	2759	266	697	actaagtacaacactaatggatttatcatctgtaggagttaatttaatcatatatggtttattattcaatggtatatcttcaagtttaacatcaattaatatctttagtactatccagaatatgaaatgatttggacttacattatcacaactacaagtgtatgtttgatcacttgaaattatatcttctatgttactctttgtactaccagctttagtaggagctcttgttatgttacttttagatcttaattataatacagtcttctatgatacaatatttggaggtgatgttgtgttctatcagcatctattt	316	2	2	0	0	3	0	5	4	1	1	1	0	0	2	2	3	2	4	1	19	3	8	4	4	6	3	3	6	1	1	3
SLIF_000008386	kingdom	Metazoa	0.733944954	Opisthokonta	Metazoa							'TUNSA058-14'	[]	33208	5	5	actttctgatcttggacatactggtatgtcagtggatatggcgatctttgcgcttcacttggctggggcaagctcaattttaggagcagcaaacttcattacaacgatcctaaatatgcgtgcgcctggtatgacattgcataagatgcctctgtttatttggtcaatgttagtgacaagtttcttgcttgtattggcggttcctgttcttgggggcgcgatcacaatgcttttgactgaccgtaactttgggacatcattcttccgcccagaaggtggcggagacccaatcttgttccaacacttgttc	310	1	0	0	0	0	0	0	0	0	0	0	0	0	0	0	0	0	0	0	0	0	0	0	0	0	0	0	0	0	0	0
SLIF_000008865	genus	Chrysochromulina	0.808641975	Chromalveolata	Hacrobia	Haptophyta	Prymnesiophyceae	Prymnesiales	Chrysochromulinaceae	Chrysochromulina		'DBCOI_000000073'	['Chrysochromulina tobinii'| 'Chrysochromulina simplex']	35140	19	48	attagcagggatacaagcgcattccggtggttccgttgatgcggcaatatattctttgcacttagcgggtgcttcttcaatcttaggtgctattaattttattgttacaattacaaacatgcgtgcaccaggtatgacagcaaatcgtacacctcttttcgtttggtctgtttatattactgcttttttacttctattgtccttaccagttttagctggtgccattacaatgttacttacggatcgtaattttaatacatctttttttgatccaaatggcggtggtgatcctgtattatatcaacatttattt	313	1	1	0	2	0	0	0	0	0	0	1	0	0	0	0	0	0	0	1	0	0	0	0	1	0	0	2	0	1	1	1
SLIF_000008888	superkingdom	Eukaryota	0.796923077									'JN202434'	[]	2759	31	71	tttatcaagtataatagcgcattctggtggatctgtggatttagctatatttagtttacatttagcaggtatatcatctatagcaggtagtataaattttatgactactataataaatatgcgtgtggatgggttaacttactatagaatgcctttatatatatgatctttattgataacagccttcctattagtttttactttacctgttttagctggtgctataactatgcttttaacagatagaaactttaatactactttttttgatccagtaggcggtggagatccagtattatatcaacatttattt	313	3	3	2	3	0	5	1	2	2	0	0	0	0	0	0	0	0	0	0	0	0	0	0	0	0	0	0	0	0	0	0
SLIF_000008898	section	Cutleria sp.3MP	0.801857585	Chromalveolata	Stramenopiles	Ochrophyta					Reporter vector pCRE-Luc	'OZSEA1381-10'	['Reporter vector pCRE-Luc']	10000088	2425	9072	gttaagtagtgtaacttctcactctggaggatctgtagacttagctatctttagtttacacttatcaggattaagtagtcttttaggagctatcaactttattacaaccatatttaacatgagaggtcctggaatgactatgcatagacttccattatttgtttggtcagtcttaataactgcatttctgcttttattatcacttcctgttttagcaggtgctattacaatgttacttacggatcgtaactttaatactagtttctttgaccctgcaggtggaggagatccaatactttttcaacaccttttt	313	2	10	3	3	5	4	3	5	5	4	1	10	1	1	0	0	6	6	1	8	7	6	8	1	7	7	8	1	5	3	3
SLIF_000008920	genus	Chrysochromulina	0.835443038	Chromalveolata	Hacrobia	Haptophyta	Prymnesiophyceae	Prymnesiales	Chrysochromulinaceae	Chrysochromulina		'DBCOI_000000073'	['Chrysochromulina tobinii'| 'Chrysochromulina simplex']	35140	12	27	attagctggtatacaagcacattctggtggttctgttgattgtgctattttttcattacatttagcaggtgtttcgtcaattttaggtgctattaattttatagtaacaattacaaatatgcgtgcaccaggaatgacagcaaatcgaacaccattatttgtttgagctgtttatattactgcctttttattgttattatcattaccagtgcttgcgggtgctattacaatgttgttaacagatcgtaattttaacacttctttttttgatcctaacggtggtggtgatccagtgttgtatcaacatttgttt	313	1	0	0	1	0	0	0	0	0	0	0	0	0	0	0	1	1	0	0	0	0	0	0	0	0	0	0	0	0	0	1
SLIF_000009156	kingdom	Metazoa	0.743119266	Opisthokonta	Metazoa							'TUNSA058-14'	[]	33208	3	3	gctttcgaccaaagcctctcatccggggatggccgttgatttggcgattttatcgctgcatatggcgggtatctcctctattcttggggcgattaacttcatcgtgaccatctttaatatgcgcgctccgggcatgacgcttggcaaaatgccgcttttcgcatggtctattttggtgacagcgttcttacttcttcttgcggttcctgtgcttgctggcgcgattacgatgctgctgactgaccgcaacttcggcaccagcttctttgatccggctggtggtggtgaccctatcttgttccagcatttgttc	313	1	0	0	0	0	0	0	0	0	0	0	0	0	0	0	0	0	0	0	0	0	0	0	0	0	0	0	0	0	0	0
SLIF_000009164	species	Protodinium simplex	0.96835443	Chromalveolata	Alveolata	Dinoflagellata	Dinophyceae	Suessiales	Suessiaceae	Protodinium	Protodinium simplex	'DACOI008-09'	['Protodinium simplex']	2957	55	698	attgagcacttctttcatgagtttatcaccttcaagtacagctttcatggtctttggattattaatgtcaggtatatcctcatctttgacctctgttaacttttggattacaattctaaatctaagatctttttcttttacattaaagactatgccattattcccttggtctcttttgataactgcaggattgcttttattaacattaccaatcttatcaggaggtcttataatggtcttggctgatcttcattctaatacacttttctttgatccaatttttggaggtgatccaatattctatcaacacttattt	316	3	4	3	0	0	3	0	2	1	1	0	3	1	1	5	3	3	1	1	3	2	4	5	1	3	1	0	1	3	6	5
SLIF_000009707	species	Thalassionema nitzschioides	0.974440895	Chromalveolata	Stramenopiles	Bacillariophyta	Fragilariophyceae	Thalassionemales	Thalassionemataceae	Thalassionema	Thalassionema nitzschioides	'AB020228'	['Thalassionema nitzschioides']	33649	428	1002	actatcaagtataatcgctcattcgggcggttcggtcgatttagcaatttttagtctacatgtctctggagcagcttcaattttaggagcaattaatttcatttgtactatttttaacatgcgtgtaaaaagtttatcatttcataaattaccattatttgtttgggctattttaataactgccgttttacttcttttatctttacctgttttagcaggagcaattacaatgttattaactgatagaaattttaatacaactttttttgatccagcaggaggaggtgatccggtattatatcaacatttattt	313	1	0	0	0	0	0	0	0	0	0	0	0	0	0	0	0	0	0	0	0	0	0	0	0	0	1	0	0	1	0	0
SLIF_000010010	species	Hydroides elegans	0.778461538	Opisthokonta	Metazoa	Annelida	Polychaeta	Sabellida	Serpulidae	Hydroides	Hydroides elegans	'GBAN4905-13'	['Hydroides elegans']	216498	167	334	cctgtctagggttaaattcagaagaagaccttcggtcgactttggcatttttaggttgcatatggctggcctaagaagaattttagggtctattaattttctaactactttatctaacatgcgggggcctgatagtcgattggatcggatggctttattctgttgggcattgggtgttacgactttactacttttattaagagttcctgtactagcaggtgggttaaccatactactaatagatcgtcatttttcaacgaggttttttgatccgattgggggtggagatcccgtcctatttatacacttgttt	313	11	48	4	8	27	7	5	14	13	13	8	17	3	4	2	1	1	0	0	46	15	8	5	10	2	1	1	1	1	7	4
SLIF_000010031	superkingdom	Eukaryota	0.826498423									'AB020223'	[]	2759	103	243	tttatctagtggaacctcacattcagggggttctgttgacttagcaatttttagcttacatttagctggtgcgtcttctattctaggagcaattaattttatctgtactattcttaacatgagaacaaaaggtttatcctttcataaattaccgctatttgtttggtctgtattaataacagcatttttattgctattatccttacctgtattagcaggtgctattacaatgttattaactgaccgaaattttaatactacattttttgatcctgccggtggaggtgaccctgtactatatcagcatttattt	313	1	2	2	2	1	0	2	4	2	2	0	3	7	0	5	1	2	2	3	7	6	3	4	0	8	2	3	2	3	2	0
SLIF_000010269	species	Dodecaceria concharum	0.996815287	Opisthokonta	Metazoa	Annelida	Polychaeta	Spionida	Cirratulidae	Dodecaceria	Dodecaceria concharum	'GBAN0672-06'	['Dodecaceria concharum']	46592	5	6	attagccggctgcaccgcccatagcggaccttctgttgatttagcaatcttttccctacatctcgctggggcctcttcaattctaggctccctaaactttctaactacagtttttaatatacgacccgacaccctactcgctgaacgaatccctctatttgtatgatccctagtcgtaactgccgtcctactagttttatctctccctgttctagccggagcaattactatactcttaacagatcgaaacctaaactcttccttctttatccctgaaggaggaggagaccccgtactttatcaacacttattt	313	1	1	0	0	0	0	0	0	0	0	0	0	0	0	0	0	0	0	0	1	0	0	0	0	0	0	0	0	0	0	0
SLIF_000010496	class	Dinophyceae	0.725947522	Chromalveolata	Alveolata	Dinoflagellata	Dinophyceae					'HE610721'	[]	2864	520	1747	attaagtacatctttaatgaatttatctcctctaggaatgtctctaattatgaatggattaatattatctggtgtgtcatcaagtctaacttctcttaacttctatgtttctctgaatattatgaaattacatggtctatcattgaatcatttaacagtatatgtatggtctattggaattactggtcttatgttattagtagtattaccaatcttatctggagctcttattatgttaacttgagatattcattataatacaacgttctttgatcctttaatgggaggtgatcctgtgttctatcaacatttattt	316	2	5	1	3	1	9	7	7	6	0	1	2	1	1	3	3	11	4	5	14	10	11	4	6	5	4	0	1	5	8	1
SLIF_000010690	no rank	Eumetazoa	0.740061162	Opisthokonta	Metazoa							'GQ860378'	[]	6072	15	28	tctggcctctgtggaagctcactctggtagctctgtagaccttgccatcttctcactgcaccttgccggtatctcttcgatccttggtgccattaactttatcactacgatcgtgaacatgcgtgcccctggtatgtacatgcaccgtctgcctctcttcgtatggtctgtactgatcactgcggtaaggctcctactgtctaggcctgtacttgctggtgccatcaccatgcttctgactgaccgtaacttcaacacttccttctttgaccctgcgggtggaggagacccgatcctgtaccagcacctgttc	313	1	0	1	0	0	0	0	0	1	0	0	0	1	0	0	0	0	0	0	0	0	0	0	0	0	0	0	0	0	0	0
SLIF_000010811	class	Dinophyceae	0.734328358	Chromalveolata	Alveolata	Dinoflagellata	Dinophyceae					'HE610721'	[]	2864	21	35	actaagtacatcacattatagtttatcatcattaggtatttcattaattatttatggtttattattattaggtgtatcatcaactttaacatcatttaacttctttgttacttttgtttatatgaaatcttatggaatgactttatctactatgtcttgttatgtatggtctattattattacaacatctatgttactattagttttaccaatactaactggagctcttactatgttaataagtgatattcattttaatacaagtatctttgattcattatttggtggtgatcctgtgttctatcaacatttattt	316	1	0	0	0	0	0	0	2	0	0	0	0	0	0	0	0	0	1	0	0	0	1	0	0	1	0	0	0	0	0	0
SLIF_000010814	genus	Phaeocystis	0.799382716	Chromalveolata	Hacrobia	Haptophyta	Prymnesiophyceae	Phaeocystales	Phaeocystaceae	Phaeocystis		'JN131834'	['Phaeocystis antarctica'| 'Phaeocystis globosa'| 'Phaeocystis pouchetii']	33656	4	4	actttcaggtattcaggcacattctggtggatctgttgattgcgctatatattcgttacatcttgcgggtgtttcatcaattttaggagcaattaactttatagtaactattactaatatgcgtgcgcccggtatgtccgcaaacagaacgccactttttgtttgggctgtctatattacagcttttttattattgttatcactacctgttttagcgggagcaatcacaatgcttttaacagaccgtaatttcaatacatctttctttgatccaaatggtggtggtgatcctgtactttttcaacatctattt	313	1	0	0	0	0	0	0	0	0	0	0	0	0	0	0	1	0	0	0	1	0	0	0	0	0	0	0	0	0	0	0
SLIF_000010902	superkingdom	Eukaryota	0.7875									'GQ120001'	[]	2759	4930	9686	attatcaagtgttcaagcacactcaggaccttcagttgaccttgctatcttcagtttacacttagcaggagcttcttctattcttggtgctgttaatttcattacaacaattattaacatgcgacctccaggaatgacattccacaaaatgcctttattcgtatggtcagttcttattacagcagttctactgcttctttctctaccggttcttgcaggagctattacaatgcttcttacagaccgtaactttaatacaacattctttgatccagcaggaggaggagaccctattctttaccaacacctgttc	313	9	51	18	9	36	48	19	77	45	30	16	36	19	25	34	8	30	57	25	129	36	81	17	28	60	54	53	14	56	17	18
SLIF_000011393	superkingdom	Eukaryota	0.806853583									'EU350529'	[]	2759	3	4	attatcaagtgtgcaagcacattctgggccttctgtagacttagccattttcagtctacacttagcaggtgcctcttctattttaggggctattaactttattacaactatttttaatatgagatctcctggtatgaaacttcataatatgcctttaatggtatgggcggttttagttactgcttttttacttcttctgtcattacccgttttagcaggtgccattacaatgctattaacggatagaaatttcaacacgactttttttgatccagcaggagggggagacccggttttataccaacatttattt	313	1	0	0	0	0	0	0	0	0	0	0	0	0	0	0	0	0	0	0	0	0	0	0	0	0	0	0	0	0	0	0
SLIF_000011398	superkingdom	Eukaryota	0.797546012									'OOMYA395-07'	[]	2759	16	38	actatcaggtgttatagcacattcaggagcttcagtagatttagctatatttagtttacatttagctggtatatcttctatagcgggagctataaattttatagtcactataactaatatgagaatgagaggtatgacttttttaaaaatgcctctatatgtttgatctgtacttattacagcttttttattattattatctttacctgtactagcgggagctataactatgttactttcggataggaatctaaatacttctttttttgagtatgaaggaggaggagatcctgtattatatcaacatcttttt	313	1	2	0	0	1	1	1	1	2	0	1	0	0	0	0	0	0	0	0	0	0	0	0	0	0	0	0	0	0	0	0
SLIF_000011610	order	Amphipoda	0.869009585	Opisthokonta	Metazoa	Arthropoda	Malacostraca	Amphipoda				'WW461-08'	[]	6821	2045	6197	tttaagtagtttatccggtcatcctggtgcagctgtggatatggcaatttttagcctgcatttggcaggtatgtcatcaattcttggatcaatcaatatgattgttaccattttcaatatgcgtgctccaggaatgagcttatttaaaatgccgctatttgtatggtctattttactgacagcctttctattagttcttgcgcttcctgtactagctggagctattactatgttattgactgaccgtaattttggaacacatttcttctcgcctgaaggtggtggagaccctattttattccagcacttattc	313	1	2	0	0	1	3	1	0	0	1	0	0	0	0	0	0	0	0	1	0	0	0	1	0	1	0	0	1	0	0	0
SLIF_000011649	superkingdom	Eukaryota	0.798136646									'HQ171170'	[]	2759	196	462	actatcaagtgttcaagcacactcaggaccttctgtggacttggcaatattttcattacacttagctggtgcatcttcaattttaggagctattaattttataactactattcttaatatgagagctcctggtatgtggttacataaaatgcctttaatggtttgagctgttttaataacagcagttttattattattatcattacctgttttagcaggagctattacaatgctattaacagaccgtaactttaatacaagtttttttgaaccagcagcaggtggagatcctgtgctatatcaacacttgttt	313	1	1	2	5	0	1	0	2	3	2	4	1	3	5	0	4	0	1	1	3	3	1	1	2	1	3	2	1	0	3	3
SLIF_000011830	species	Emiliania huxleyi	0.990415335	Chromalveolata	Hacrobia	Haptophyta	Prymnesiophyceae	Isochrysidales	Noelaerhabdaceae	Emiliania	Emiliania huxleyi	'AY342361'	['Emiliania huxleyi']	2903	104031	457407	tctagcagggattcaagctcattcaggaggttctgttgatttagcaattttctctcttcatttagccggagtttcgtcgattcttggtgcaattaattttattgtaacaattatgaacatgcgagctccaggaatgactgctcaccgaactcctttatttgtatgagctgtatttattacagctttcttacttttattgtctttaccggttctagcaggagctattacaatgcttttaacagatcgtaactttaatacgtcattcttcgaccctaatggtggaggtgacccagtattatatcaacatttgttt	313	3	15	5	1	8	7	6	8	2	10	4	8	3	5	18	2	8	11	2	41	6	13	7	10	8	34	7	6	17	18	8
SLIF_000012181	phylum	Bacillariophyta	0.814465409	Chromalveolata	Stramenopiles	Bacillariophyta						'KC911830'	[]	2836	1231	3206	attatctagtatcaatggtcattccggtggttcggtcgatttggcaatatttagtttacatttgtctggagccgcctcgattttaggtgcgattaattttatttgtactataacaaatatgcgttcaaaaagtttacctttccatcgcctaccactgtttgtttggtctatttttataaccgcctttttattactattgtcgttaccggtttttgcaggagcattaactatgttaattactgacagaaatttcaacactacttttttcgatccagcaggtggtggtgaccctgttttatatcaacacctattc	313	2	1	2	1	1	12	8	5	9	3	6	13	20	16	0	0	0	0	0	0	0	0	0	0	0	0	0	0	0	0	0
SLIF_000012522	superkingdom	Eukaryota	0.735735736									'AF116775'	[]	2759	42	100	attgagctcaattgaatttcactcatattctaatgtcgacctagctatttttagtttacacgtttccggattgagttctctactaggttctataaatttcattgtgaccattttttgcataaagactcaaggttgcacttgacgtgcagttcccctgtttgtctggagtgtttttatcacagcttttctactcgttttggttttacccgtttttgctagcgctcttactatgttattaaccgatagacatttttacactagcttttactcagtctctggtggaggagatcctattttgtatcaacatcttttt	313	1	0	1	1	1	0	0	0	0	0	0	1	0	0	1	0	0	0	0	0	0	1	0	0	0	0	0	1	0	1	0
SLIF_000012597	superkingdom	Eukaryota	0.813084112									'HM033192'	[]	2759	174	388	tttatcaagtgtacaggcacactctgggccttctgtagatcttgctatttttagtttacatttagcgggagcctcttctattttaggggcgattaattttattacaactatttttaacatgcgtactcctggaatgaaatttcataatatgccattaatggtgtgggctgttttagtaacagcctttcttttattattatctcttccagtattagcaggagctattaccatgttattaacagatagaaactttaatacaactttttttgatccagcaggagggggagaccctgtactgtatcagcacttattt	313	3	6	0	1	0	4	1	4	2	0	0	2	0	1	1	1	0	1	3	3	2	3	0	0	2	2	1	3	0	2	1
SLIF_000012743	species	Hematodinium sp.	0.769461078	Chromalveolata	Alveolata	Dinoflagellata	Dinophyceae	Syndiniales	Syndiniaceae	Hematodinium	Hematodinium sp.	'HE610721'	['Hematodinium sp.']	173654	102	263	actaagtacatgactaatgagtttatcacctattggaattgctatcatcatatgtggtttactattgtcaggtatatcatcaagtctaacatctataaacttattaataactcttcagaatatgagatgatatggtatcactttaacaaacctgttagtgtatctttggtctattggaattatagcatctatgttactattagtcttacctctattaacaggagctattgtaatggtgttagcagatcttcactataatacagtcttctatgatccattatttggaggtgatcctgtgttctatcaacatttattc	316	1	9	1	0	1	6	2	5	1	1	1	2	4	4	5	2	0	1	0	7	5	2	0	3	5	3	6	3	1	2	2
SLIF_000012860	no rank	Prymnesiophyceae	0.786377709	Chromalveolata	Hacrobia	Haptophyta	Prymnesiophyceae					'DBCOI_000000073'	['Chrysochromulina tobinii'| 'Chrysochromulina simplex'| 'Emiliania huxleyi']	2608131	625	1203	gttagcaggtatacaggcacattctggcgcttctgttgattgtgctatatatgctcttcatcttgcaggtatatcctcaattttaggagccattaatttcatagttacaattactaatatgagagcacctggaatgacagctaatagaacgcctttattcgcatgagctgtgtttataacagcttttctattacttctatctttacctgtacttgctggcgcaatcactatgttgctcactgataggaattttaacacctcattttttgatcctaatggtggaggtgaccctgtactctatcagcacttattt	313	1	1	0	0	0	0	0	2	0	0	0	1	0	0	0	0	0	0	0	0	0	0	0	0	1	0	0	0	0	0	0
SLIF_000013075	species	Antalis entalis	0.996815287	Opisthokonta	Metazoa	Mollusca	Scaphopoda	Dentaliida	Dentaliidae	Antalis	Antalis entalis	'GBML0019-06'	['Antalis entalis']	211836	58	89	tctatctggaaatattgctcataggggatcctctgttgactgggttattttctcattacatttagcaggagtttcttctattcttggtgcagttaattttattagaacagttattaatatgcggtctaaaggattaattttagaacgtatccctctgtttgtttgatctgtaaaaattactgcgattcttttacttctttcattacccgttttagccggagccattacaatattattaactgatcgaaattttaatacgtccttttttgacccagccgggggcggagatcctattttataccaacatctattt	313	3	3	5	6	2	0	1	2	2	2	1	2	1	8	1	0	0	0	2	6	4	5	4	5	1	0	0	0	3	4	1
SLIF_000013215	superkingdom	Eukaryota	0.764525994									'AB907090'	[]	2759	21	41	gttgtcaggcaaagaaggttcaccaggtatgtctatggatttagctattttttctcttcatttggcaggagcgtcatctatattgggtgcagcaaattttatcactacaattttcaatatgcgtgcgcctggaatgacccttcataaaatgccattatttgtttggtccatgttagtaactgctttcttacttcttttgtctttgccagtattggctggagctataacaatgcttctaacagatagaaactttggtactgcattttttgtacctgagggtggaggtgatccaattttatttttacatttgttt	313	1	0	0	0	0	0	0	1	0	0	0	1	0	0	0	0	0	0	1	0	0	0	0	0	0	1	0	0	0	0	0
SLIF_000013514	superkingdom	Eukaryota	0.801223242									'OOMYA428-07'	[]	2759	75	169	attatcaagtgtgcaagcacactctggaccgtcagtagatttagctatttttagtttacatttagcaggtgcttcttcaatacttggtgcaattaatttcattaccacaattttaaacatgagagcaccaggtatgtgaatgcataaaatgcctttaatggtttgagcagtgtttattactgcaattttacttttattatcattacctgtacttgcaggagcaattacaatgttacttacagaccgtaattttaatacaagtttttttgaaccagcaggtggtggtgacccggtattataccaacatcttttt	313	1	0	0	0	0	1	1	2	1	1	0	1	0	0	0	0	1	2	0	4	1	3	2	1	2	3	2	0	2	0	1
SLIF_000013883	class	Dinophyceae	0.721068249	Chromalveolata	Alveolata	Dinoflagellata	Dinophyceae					'EF036594'	[]	2864	1	35	attaagtacttctttaatgagtttatcaccagtgacgatagatcttattataaatggtttattgattaatggtatatcttcttttttttcatctttgaattttgttggaactattagtaatatgcgtttatcaggatttattttcttatcattattttcttgcggaattttaattactgctttcttattattattaactctaccaatcttaaccggtgctttaggaatgttattaggagatcttcattttaataccgtttattttgatttcggttttggaggggatccggtattatatcaacatttcttt	310	1	0	0	0	0	0	0	0	0	0	0	0	0	0	0	0	0	0	0	0	0	0	0	0	0	0	0	0	0	0	0
SLIF_000013940	class	Oomycota	0.864779874	Chromalveolata	Stramenopiles	Oomycota						'OOMYA069-07'	[]	4762	4	6	actttcaagtgttcaagcacattctggaccttcagttgatttagctatatttagtctacacttatctggagcttcatcaattttaggtgcaataaattttattacaactatttttaatatgcgtggacctggtttaactatgcatagattacctttatttgtatggtcagtattaattactgcttttcttttattattatctttaccagtattagcaggagctattacaatgttattaactgatagaaattttaatactactttttttgatcctgcaggtggtggtgatccagttttatatcaacatttattt	313	1	0	0	0	0	0	0	0	0	0	0	0	0	1	0	0	0	0	0	0	0	0	0	0	0	0	0	0	0	0	0
SLIF_000014372	kingdom	Metazoa	0.737804878	Opisthokonta	Metazoa							'TUNSA058-14'	[]	33208	3	3	attgtctggtaaagctggtcaccctgggcctgctatggatctggtgattatctcgcttcatattgcaggtatctcttccattttgggtgcaatcaacttcattacaaccatttttattatgcgtgcacctggcatgacattgcataaaatgcctctttttgcctggtctgtattgattacagctttcttgcttgtattgtctttaccagttttggctggtgctatcacaatgctactcactgataggttggttggtacaaccttctttgttcctgggcctggcggtaaccccgttctgtatcagcatttattc	313	1	0	0	0	0	0	0	0	0	0	0	0	0	0	0	0	0	0	0	0	0	0	0	0	0	0	0	0	0	0	0
SLIF_000014475	phylum	Rotifera	0.778461538	Opisthokonta	Metazoa	Rotifera						'GBSP0286-06'	[]	10190	4	4	ctgtcagatctaaaataccataggggtgtttctgtggatttagctatttttagtctccatgtggctgggatctcttctattttaggcaggatcagtttcctttcaacaattatttgttctcgtacgaccaaggtgatttctatggatcgccttcccttgatattgtgggctcttttggtaacagcagttttattggtcactagcctcccagtccttgcgggggctattactatgcttttaacagaccgaaattttaacacctctttctttgaccccgcaggagggggaaaccccgttctttatcagcacttattt	315	1	0	0	0	0	0	0	0	0	0	0	0	0	0	0	0	0	0	0	0	0	0	0	0	0	0	0	0	0	0	0
SLIF_000014579	species	Cylindrotheca closterium	0.864779874	Chromalveolata	Stramenopiles	Bacillariophyta	Bacillariophyceae	Bacillariales	Bacillariaceae	Cylindrotheca	Cylindrotheca closterium	'AB020222'	['Cylindrotheca closterium']	2856	78	187	tttatcaggaattatcgctcactcaggtggtgctgttgatttagcaatcttcagccttcacttgtccggtgcagcttctattttaggtgcaattaattttatttgtactattgttaatatgcggactgaaagtcttccattccataagttacctttattcgtttggtcagttttcattactgcaattttattattactatctttaccagtattagcaggtgctattactatgttattaactgatagaaatttcaatactacattcttcgatcctgcaggtggaggtgatcctgtattataccaacatctgttt	313	1	0	1	0	0	0	0	1	0	0	0	1	1	0	0	0	0	0	0	0	0	0	0	0	0	0	0	1	0	0	0
SLIF_000014622	no rank	Sar	0.848580442	Chromalveolata								'AB020223'	['Ditylum brightwellii'| 'Skeletonema cf. pseudocostatum'| 'Grammonema striatula'| 'Skeletonema dohrnii'| 'Skeletonema japonicum'| 'Skeletonema pseudocostatum'| 'Skeletonema grethae'| 'Skeletonema tropicum'| 'Skeletonema menzelii'| 'Thalassiosira pseudonana'| 'Skeletonema subsalsum'| 'Skeletonema potamos']	2698737	31	52	attatcaagtataacggctcactcaggtggtgctgtagatttagctatttttagtttacatgtttcaggtgcatcgtcaattctaggagcgattaattttatttgtacaattttcaatatgagagtaaaaagtttatcttttcataaattacctttatttgtatgggccgttttaatcacagcagttttattacttttgtcgcttccagtattagctggtgctataaccatgttactaacagacagaaatttcaatactactttttttgatcctgctggtggaggcgatcctgtattataccagcatttattc	313	1	0	0	0	0	0	0	0	0	0	0	0	0	0	0	0	0	0	0	0	0	0	0	0	0	0	0	0	0	0	0
SLIF_000014630	superkingdom	Eukaryota	0.691642651									'EF514771'	[]	2759	2	2	attatctacctctactatgtcattatctattacaggtactgctatgttagctggttcaatattagttgctggtctagcttctactttcacttctgttaattttgtattaactatggtaattaatcgtatcatgggtcttatgattattaactgcttatattctgtttgtattgttgttactgctgctttacttttagttgttttacctgttctaacagctgctttattcatgttagccggtgatctaatgttcaatacttgcttctttgatcctacttttggtggtgatgtagttttataccaacatttattt	313	1	0	0	0	0	0	0	0	0	0	0	0	0	0	0	0	0	0	0	0	0	0	0	0	0	0	0	0	0	0	0
SLIF_000014742	no rank	Ochrophyta	0.832298137	Chromalveolata	Stramenopiles	Ochrophyta						'AB334448'	['Ascocyclus orbicularis'| 'Heterosigma akashiwo'| 'Chattonella marina'| 'Chattonella subsalsa'| 'Colpomenia sp. 1WA']	2696291	483	1168	attaagtagtgttcaagcacactctgggccttcagttgacttagcaatctttagtcttcacttatcgggggctgcatcaattttaggagcaataaactttattactactatttttaatatgcgcgcaccgggtatgacaatgcatagattaccactgtatgtttggtctattttaattacttcattccttttacttctttctttacctgtattaggaggagcaattactatgttattaactgatagaaattttaatacttcattctttgacccagctggtggaggagatccaattttatttcaacatttattt	313	1	3	5	8	2	6	6	5	4	2	5	1	13	8	4	2	4	3	8	15	3	5	5	8	10	13	3	8	7	6	3
SLIF_000014897	no rank	Prymnesiophyceae	0.782874618	Chromalveolata	Hacrobia	Haptophyta	Prymnesiophyceae					'KJ201908'	['Chrysochromulina tobinii'| 'Phaeocystis pouchetii'| 'Chrysochromulina simplex'| 'Emiliania huxleyi']	2608131	2	2	attatctggtattcaagctcattcaggtgcatctgttgattgtgctatttattcattgcatttagctggtgtttcatcgattttaggtgcaattaacttcatagttacaatcacaaatatgcgagctcccggtatgacagctcatcgtacaccattatttgtttgagctgtttacattacagcattcttattattattatcgttacctgttttagctggagcaattactatgcttttgacagacaggaattttggtaccgccttttttgatgcacaaacaggaggggatcctgtcctcttccagcatttattc	313	1	0	0	0	0	0	0	0	0	0	0	0	0	0	0	0	0	0	0	0	0	0	0	0	0	0	0	0	1	0	0
SLIF_000014968	superkingdom	Eukaryota	0.792569659									'GQ896379'	['Pythium emineosum'| 'Guillardia theta'| 'Rhodomonas salina'| 'Pythium irregulare'| 'Pythium cylindrosporum'| 'Pythium mamillatum'| 'Pythium rhizosaccharum']	2759	237	647	attaagtagcacaatggcccaccctggtggtgcagttgatttagcaatatttagtttgcacgtatcaggagcgtcttcaattcttggagctgttaattttattactacaatatttaacatgagatgtccaggaatgactatgcaccgtgtaccattatttgtatggtctgtgttgattacggctttcttattgttattatctttgccagtgttagctggagcgatcactatgttactttgtgatcgtaactttaatactactttctttgatccttcaggaggaggtgaccctgttttataccaacacttgttt	313	2	10	2	12	9	5	2	6	5	4	2	8	3	4	5	4	2	4	7	9	8	7	5	3	8	7	5	2	9	6	5
SLIF_000014993	superkingdom	Eukaryota	0.819314642									'AB000205'	['Phaeodactylum tricornutum'| 'Liebmannia leveillei'| 'Corynophlaea cystophorae'| 'Hecatonema maculans'| 'Vischeria magna'| 'Leotiomycetes sp. bc_besc_833f'| 'Cleome psoraleifolia'| 'Cladosiphon zosterae'| 'Proselachista taeniiformis'| 'Ophiocytium majus'| 'Colpomenia sp. 1WA']	2759	105	208	gttatcgggcgttgccgcacattcaggaccttcagtagatttagcaatctttagcttacatttagcgggagcttcgtctattttaggtgcgtctaattttattacaacaatttttaacatgagagcgccgggtatgtatttacataaaatgcctctttttgtttgggctgttttaattacagcatttttattattattgtctttacctgttcttgcaggagctattactatgttattaacagatcgtaattttaatacaacttttttcgatcctgctggaggtggtgatcctgttttataccaacatcttttt	313	1	1	2	1	1	2	2	2	1	1	0	1	0	0	0	1	0	1	2	1	4	1	1	1	2	4	3	0	1	0	0
SLIF_000015093	superkingdom	Eukaryota	0.806153846									'FN663977'	[]	2759	108	198	actaagtagtgttcaagctcatagtggaggttctgttgatttagctattttttcgttgcatttatcaggcgcagcctcaattttaggagctatcaattttattactacaatttttaatatgagagctccagggatgaccatgcatagactaccattatatgtttggtctgtgttgataacttcatttttattgcttttatcattacctgttttaggtggagctgttactatgctattaaccgatcgaaatttcaatacaagtttttttgatccatcaggcggaggtgatccaattctttttcaacatcttttt	313	2	3	0	1	1	0	1	5	2	1	0	0	1	1	3	0	0	4	0	3	0	1	3	2	4	0	1	0	1	1	0
SLIF_000015125	species	Ammodytes hexapterus	0.987220447	Opisthokonta	Metazoa	Chordata	Actinopterygii	Uranoscopiformes	Ammodytidae	Ammodytes	Ammodytes hexapterus	'KC422441'	['Ammodytes hexapterus']	476914	75	127	cctggccggaaatctagcccacgcaggtgcatctgttgacttaacaatcttctctctgcatctagccgggatttcttcaattcttggggcaatcaacttcatcaccacaattattaatatgaaacctcccgctatttcccagtatcagacacccttatttgtgtgagctgtgctgattacagccgtccttctcctcctttccctgcccgtccttgctgccggcattacaatgcttctcacagaccgcaacttaaataccaccttctttgaccctgcaggagggggagaccccattctgtaccaacacttgttc	313	1	0	0	0	0	0	0	2	0	0	0	1	0	0	0	0	0	0	0	0	0	0	0	0	0	0	0	0	0	0	0
SLIF_000015166	class	Gastropoda	0.8375	Opisthokonta	Metazoa	Mollusca	Gastropoda					'GBMLG15076-13'	[]	6448	132	305	tctttctggtcccatgggccacgggggttgttctgtggacctcgcaattttttcccttcatttagcaggtatgtcttctttactaggggctattaattttattacgactattttcaatatgcggtctcccgagataacttgagatcggataagattatttgtttgatctgttctagtgacagcatttctattgcttttatctcttcctgtattggctggggctattactatgcttcttacagatcgtaattttaatacaagattttttgatcccgctggagggggggatcctatcctgtaccagcatttattc	313	1	92	0	0	0	0	1	0	24	1	37	1	0	1	0	0	0	0	0	0	0	1	0	0	0	0	0	0	0	0	0
SLIF_000015169	order	Nudibranchia	0.984025559	Opisthokonta	Metazoa	Mollusca	Gastropoda	Nudibranchia				'PPCHU098-10'	['Flabellina sp. KL01']	70849	37	76	tctttccggggcaattggacatggtggatgttcagtagatttagctattttttctttacatttagctggtatatcttctttactaggtgcaattaattttattacgaccatttttaatatacggtctcccgagttaactttagatcgtttaagtttatttgtttgatcagtactagttactgcttttcttttacttttatctcttcctgttttagcgggggctatcactatgttgttaactgatcggaatttcaatactagattttttgatcctgccggcgggggagatcctattttgtaccagcatttgttt	313	0	33	0	0	0	0	0	0	2	0	0	0	0	0	0	0	0	0	0	0	0	0	0	0	0	0	0	0	0	0	0
SLIF_000015173	superkingdom	Eukaryota	0.786377709									'HYDRA023-13'	[]	2759	70	162	actatcaggtgcagttgcacattcaggtgcctcagttgattttgctatatttagtttacatttagcgggtgtttcttctatcgcaggagctattaattttatagtcactatttgtaatatgcgtatgaggggtatgtcttttttaaaaatgcctttatttgtatgggctgtttttataacagcttttttattattactttcattacccgttttagcaggtgcaattacaatgttactatctgaccgtaacttaaatacttctttttttgaatatgaaggtggtggtgatccagtactataccaacatttattt	313	2	18	8	5	7	7	6	12	12	0	0	0	0	0	0	0	0	0	0	0	0	0	0	0	0	0	0	0	0	0	0
SLIF_000015185	species	Rhizosolenia setigera	0.852664577	Chromalveolata	Stramenopiles	Bacillariophyta	Coscinodiscophyceae	Rhizosoleniales	Rhizosoleniaceae	Rhizosolenia	Rhizosolenia setigera	'AB020226'	['Rhizosolenia setigera']	3005	25	53	actatctagtgtaagtgcacattcaggagcatctgttgatctagctatttttagtcttcacttatcaggagctgcatcgattttaggggctattaattttatctgtactattttaaatatgagggtaaaaggattatttatgcataggcttcctttatttgtatggtcaattttaattactgcagtattattacttctatctttacctgtattagctggagcaattacaatgcttttaactgatcgaaattttaatactactttttttgatcctgctggaggaggagatcctgttctgtttcaacatttattt	313	0	15	0	0	0	0	7	0	0	0	0	0	0	0	0	6	0	0	0	0	0	0	0	0	0	0	0	0	0	0	0
SLIF_000015207	class	Mamiellophyceae	0.800613497	Archaeplastida	Viridiplantae	Chlorophyta	Mamiellophyceae					'AB491650'	['Mantoniella squamata'| 'Dolichomastix tenuilepis']	1035538	6772	25372	attaagtagtattgcttctcactcaggtggaagtgtagacctagccatttttagtttgcacttatccgggctaagtagtcttcttggcgcaatcaattttattactaccattttaaacatgcgtggaccaggaatgagtatgcaccgtatccctcttttcgtttggtcagttttcattactgctttcctacttcttctttctttacccgtacttgcgggagcaattacaatgttattaacagatcgtaactttaatacctctttttttgatccagctgggggtggagatcctattcttttccaacatttattt	313	3	14	5	3	12	11	7	17	12	7	4	15	0	11	9	2	10	12	7	27	10	10	6	7	20	20	9	3	20	5	9
SLIF_000015208	genus	Chrysochromulina	0.835962145	Chromalveolata	Hacrobia	Haptophyta	Prymnesiophyceae	Prymnesiales	Chrysochromulinaceae	Chrysochromulina		'DBCOI_000000073'	['Chrysochromulina tobinii'| 'Chrysochromulina simplex']	35140	135	318	tttatcaggtatccaagctcactcaggtggttccgtagattgtgctatttactcattacatattgccggtgtttcatcaattttaggtgcaattaactttattgttactattactaacatgcgagctccaggaatgacagcaaatcgtactcctttatttgtttgagcagtatacattactgctttcttacttttactttctttacctgtattagctggagcgattactatgttacttacagatcgtaactttaacacttcattctttgatcctaatggtggtggagatcctgtgttataccaacacttattc	313	0	9	2	3	1	3	0	6	1	1	2	2	0	3	3	0	3	7	0	9	4	3	0	3	2	4	5	1	3	1	4
SLIF_000015244	no rank	Bilateria	0.747720365	Opisthokonta	Metazoa							'EU004979'	[]	33213	104	220	actatcttctgtggaggctcactctggtagctctgttgaccttgcgatcttctcacttcacctggctggtatttcttccatcctaggtgcggttaacttcattaccactatccttaacatgcgggctcctggtattaccatgcaccgtctgcctctattctgctgggctgttctgattaccgctgtactgcttcttctatctctgccagttctggcgggtgcgattactatgctgcttactgaccgtaacctaaacacttcattctttgaccccgcaggtggtggtgaccccgtgctttaccagcacctcttc	313	0	15	0	1	4	15	3	105	22	0	0	0	0	0	0	0	0	0	0	0	0	0	0	0	0	0	0	0	0	0	0
SLIF_000015250	superkingdom	Eukaryota	0.811145511									'KY570315'	[]	2759	527	1339	actagcaagtattgcatatcattcaggaccgtctattgatttggctatttttagtcttcatttagcaggagcttcttcaattttaggtgcttcaaattttattacaactatttttaatatgagagctccgggaatgtatttacataaattacctttattcgtgtgggctgttttaattacagcttttttattattactttctttacctgtacttgctggagcgattacaatgcttttaacagatcgtaattttaacacaacattttttgaccctgcggggggaggagatccagtattataccaacatttattt	313	0	8	5	6	3	3	0	3	0	1	1	0	3	3	4	2	0	2	4	2	0	2	1	1	5	4	0	1	3	3	3
SLIF_000015298	no rank	Sar	0.847619048	Chromalveolata								'AB020223'	['Ditylum brightwellii'| 'Skeletonema cf. pseudocostatum'| 'Grammonema striatula'| 'Skeletonema dohrnii'| 'Skeletonema japonicum'| 'Skeletonema pseudocostatum'| 'Skeletonema grethae'| 'Skeletonema tropicum'| 'Skeletonema menzelii'| 'Thalassiosira pseudonana'| 'Skeletonema subsalsum'| 'Skeletonema potamos']	2698737	579	1738	attatcgagtggtactgcgcactctggtggagctgtagatttagccatctttagtcttcatgtttctggcgcttcatctatattaggcgccattaattttatttgtaccatctttaatatgagagttaaaagtttatcattccataagctacctttatttgtatggtcagtattaattactgcatttttattattactgtctttaccagttttagctggagcaattactatgcttttaacagatagaaattttaacactaccttttttgatccagcaggtggaggtgatccaattttataccaacatttattt	313	1	9	7	1	4	0	2	3	2	8	1	1	10	3	2	1	2	0	0	15	6	1	3	0	0	3	0	0	2	0	0
SLIF_000015322	kingdom	Metazoa	0.718934911	Opisthokonta	Metazoa							'TUNSA058-14'	[]	33208	55	105	actttcaagtaccttagggcaacctggcctctccgttgatatggcgattttcgcgcttcacttggcgggcgcaagctcgatcctcggtgcggcgaacttcattacaactatcttcaatatgcgcgcgccgggcatgacacttcataaaatgccgctatttgtttggggtatgctcatcacagctttcttactcgttttggccgtgcctgtccttggtggagccattacaatgcttcttaccgaccgtaactttggcacatcattctttgatcctgagggtggcggtgacccactactttaccaacacctcttt	313	1	5	0	1	0	3	1	6	1	0	0	0	0	0	0	0	0	0	0	0	0	0	0	0	0	0	0	0	0	0	0
SLIF_000015326	no rank	Sar	0.848580442	Chromalveolata								'ARCSI110-10'	['Ditylum brightwellii'| 'Frustulia vulgaris']	2698737	3716	15474	attatctagtggatcatcacattcaggtggtgctgtagacttagctatttttagtttacacttatctggagcttcgtcaattttaggagcaataaactttatttgtactattttcaatatgcgagtaaaaagtttatcattccataaattacctttatttgtttgggctgtattaattaccgcgtttttattattgttatctttacctgttttagcgggtgctattacaatgttattaacagaccgtaattttaatacaactttctttgacccagcgggtggtggtgaccctattttataccaacatttattt	313	0	5	6	4	4	1	1	0	0	1	0	2	1	8	1	0	1	1	3	5	2	0	2	3	7	6	5	2	2	3	2
SLIF_000015358	subclass	Heteroscleromorpha	0.849056604	Opisthokonta	Metazoa	Porifera	Demospongiae	Heteroscleromorpha				'GBSP10189-13'	['Scopalina ceutensis'| 'Scopalina ruetzleri'| 'Tethyspira spinosa'| 'Desmacella cf. annexa CM-2010'| 'Scopalina blanensis'| 'Scopalina canariensis']	1779146	282	667	attatctagcatagagtatcattcaggtggtgcggtagatatggcaatctttagtttacatttagccgggatttcttcaatattaggtgctatgaatttcataacaactatattaaatatgagagctccaggtatgacaatgcataaattaccattatttgtatgagcagtatttattacagcaatactattattattatctttaccagttttagcaggtggaataacaatgttattaacagatagaaacttcaatacaagtttcttcgatccagcaggaggaggagatccaatattatatcaacatttattc	313	0	6	2	7	1	1	2	3	1	0	2	3	11	5	2	2	1	3	5	4	0	2	5	6	5	5	2	4	0	2	0
SLIF_000015400	order	Leptothecata	0.99044586	Opisthokonta	Metazoa	Cnidaria	Hydrozoa	Leptothecata				'BNSTV021-11'	['Obelia longissima']	500008	852	2118	tttatcaggttctcaaacacattcaggaggagcagtagatatggctatttttagtttacattgtgcaggagcttcttctattatgggagctataaattttataactaccatatttaatatgagagcccctggattaacactagataaattacctttatttgtctgatctgtattaattacagcatttttattattactatctttacctgttttagcaggtgcaataacaatgttattaacagatagaaattttaacactacattttttgatccggcaggtgggggtgatccagtattataccaacacttattc	313	0	6	4	5	49	1	0	3	2	2	1	0	0	0	0	0	0	0	0	0	0	0	0	0	0	0	0	1	0	0	0
SLIF_000015442	class	Oomycota	0.836990596	Chromalveolata	Stramenopiles	Oomycota						'HQ171172'	[]	4762	144	348	attatcaagtgtacaagcacattctgggccttctgtggatttagctatttttagcttacacttagcgggagcttcttcgattttaggtgcaattaattttattactactatttttaatatgcgtactcctggaatgaagttacacaatatgcctttaatggtatgggctgttttagtaacagcttttttattattattatctcttccagtattagctggagcgattacaatgttattaacagatagaaactttaatacaactttttttgatccagcaggaggaggagatcctgtattataccagcacttattt	313	0	5	2	5	3	3	1	3	7	1	2	2	3	9	4	4	2	1	3	5	3	8	5	1	4	3	2	3	4	5	4
SLIF_000015462	class	Dinophyceae	0.725373134	Chromalveolata	Alveolata	Dinoflagellata	Dinophyceae					'HE610721'	[]	2864	657	2075	actaagtacatcactaatgactttatcacctattgttatagatcttatcatagtggctttactgttatcaggtacatcatcaactttaacatctttaaacttccttggtactagctttacaatacgactctttggtatgacattatctaatatgacagtatatgtttggtccatacttattactagtgctcttcttgttatcgttattccaatattgactgcatctctagtaatgatgatatccgatctacactataatactaccttctttgatccattctttggtggtgatcctgtattctttcaacatctattt	316	1	4	2	3	7	11	9	24	13	5	1	5	4	3	10	8	16	14	10	85	18	24	12	22	16	12	7	2	12	11	6
SLIF_000015510	no rank	Bilateria	0.770642202	Opisthokonta	Metazoa							'GBA14496-14'	[]	33213	685	1369	tctgtcttctattgaagctcactctgggccttctgttgacctagcgatcttctctctccaccttgctggtgcgtcttctattctaggtgctgttaacttcattactactattatgaacatgcgtgctcctggtatgactatgtaccgccttcctctcttctgttgggctgttctgattactgctgttcttctgcttctatctcttccggttcttgctggtgcgattacgatgcttctgactgaccgtaactttaacacttctttctttgatcctgctggaggtggtgacccggttctttaccaacacctattc	313	6	16	14	3	10	16	10	36	11	6	1	3	1	8	0	0	0	0	0	2	0	1	0	0	0	0	0	0	0	1	0
SLIF_000015523	superkingdom	Eukaryota	0.813880126									'AB000205'	[]	2759	219	519	attatcaagtgtacaagctcactcagggccttcagtagatttagcaattttcagtttacacttagcaggtgcttcttctattttaggagctattaattttattacaaccatttttaacatgcggtctccgggtatgaaaatgcataacatgcctttaatggtatgggctgttttagttactgcctttttacttcttttatcattacctgttttagcaggagctatcacaatgctattaacagatagaaattttaatactacgttcttcgacccagcaggtggaggagatcccgtattataccaacacctattc	313	0	5	1	5	4	2	1	7	4	4	2	5	2	7	3	2	0	4	6	7	1	5	2	1	8	6	4	1	3	5	4
SLIF_000015584	kingdom	Metazoa	0.731707317	Opisthokonta	Metazoa							'TUNSA058-14'	[]	33208	44	104	actttcaacgtcaggtcagcctggtcctgcaatggatttcgctattctgtctcttcacttggcaggtgcatcgtccatacttggcgcgatcaatttcatcaccaccattttcaatatgcgcgctccagggatgaccctgcacaaaatgccgctgtttgtatggtctattctggtaactgtattcctgctgcttctgtctttgccagtgtttgccggtgcaatcaccatgctgctgactgatcgcaattttgatactacattctatgctccagaaggtggcggtgatccgattttgtaccaacatctgttc	310	0	3	0	0	0	0	0	0	2	0	0	0	0	0	0	0	0	1	0	1	0	0	0	0	0	0	0	0	0	0	0
SLIF_000015593	phylum	Bacillariophyta	0.809375	Chromalveolata	Stramenopiles	Bacillariophyta						'KU052362'	[]	2836	21	39	tttatctggtggagtagcgcattctggaagtgctgttgatttagctatctttagtctacatattgcaggagcttcatcaattttgggagcaataaactttatttgtaccatagtaaatatgagagttaaaagtttatcttttcataggttgccattgtttgtttggtctgttttaattacggctgttttattgttgttatctttgccggttttagcaggggctattacaatgttattgactgatagaaattttaatactactttttttgatccagctggtggcggtgatccagttttatatcagcatttgttt	313	0	3	0	0	0	0	0	2	1	0	1	0	1	0	0	0	0	0	0	0	0	0	0	1	0	0	0	0	0	0	0
SLIF_000015635	genus	Phaeocystis	0.800623053	Chromalveolata	Hacrobia	Haptophyta	Prymnesiophyceae	Phaeocystales	Phaeocystaceae	Phaeocystis		'AB000120'	['Phaeocystis antarctica'| 'Phaeocystis globosa'| 'Phaeocystis pouchetii']	33656	57	135	attgtcaggtattctagcgcattctggtggtgcagttgatttagcgatatttagtttacatcttgctggtgtttcttcaattttaggtgcaataaactttattgtaacaatcctaaacatgcgttgtccaggaatgacggctcaccgtacacctttatttgtttgagcagtctttattactgcttttttactacttctttcattaccagtacttgctggtgctattacaatgttactaactgaccgaaacttcaatacgtcattttttgatcctagtggaggtggtgaccctgtgctttaccaacatcttttt	313	0	3	1	0	1	1	1	0	1	1	0	1	0	0	0	1	0	1	0	1	1	0	0	1	0	2	4	0	0	2	2
SLIF_000015677	species	Hecatonema maculans	1	Chromalveolata	Stramenopiles	Ochrophyta	Phaeophyceae	Ectocarpales	Chordariaceae	Hecatonema	Hecatonema maculans	'DBCOI_000000264'	['Hecatonema maculans']	1535340	138	317	attaagtggtattcaggcacactcagggccttcagtagatttggcaatttttagtctgcatttatctggtgctgcatctattttaggagctataaattttattactactatctttaatatgcgtgcgcctggtatgactatggatagattacctctattcgtttggtctgttttaattacggcatttttacttttactttcgttacctgtgttagctggaggtattactatgttgttaacagatagaaattttaatactactttttttgatcctgctggtggtggagatcctgtattatatcagcatctattt	313	0	5	0	0	0	0	0	0	0	0	0	0	2	0	0	0	0	0	0	0	0	0	0	0	0	0	0	0	0	0	0
SLIF_000015767	kingdom	Stramenopiles	0.826498423	Chromalveolata	Stramenopiles							'AB334483'	['Ascocyclus orbicularis'| 'Pythium rostratum'| 'Kuckuckia spinosa'| 'Heterosigma akashiwo'| 'Petalonia fascia'| 'Chattonella marina'| 'Chattonella subsalsa'| 'Colpomenia sp. 1WA']	33634	173	405	attagcaagtgtacaagcacactcaggaccttctattgacttagccatttttagtttacatatagctggggcttcttcaattttgggtgctatcaattttattactaccattatgaatatgcgtgcaccaggtatgaccatgcaccgattgcctctattcgtgtgggcagtactaattactgcaatattattattattatcattaccagtattagcgggagctattactatgctattaacagatagaaactttaacactactttcttcgatccagcaggagggggtgatcctattttataccaacatttattt	313	2	4	3	4	4	1	2	0	2	1	2	2	1	2	1	4	2	3	2	9	3	4	1	4	4	3	4	2	3	4	3
SLIF_000015799	species	Emiliania huxleyi	0.801242236	Chromalveolata	Hacrobia	Haptophyta	Prymnesiophyceae	Isochrysidales	Noelaerhabdaceae	Emiliania	Emiliania huxleyi	'AY342361'	['Emiliania huxleyi']	2903	12	481	gttagctagtattcaagcgcattctggtggatctgttgatgctgccatttttagccttcatattgcaggtgtttcttctatccttggcgcaattaattttattgtgacaattttaaatatgcgtgcacctggtatgactgctcatcgtgttcctttgttcgcgtgagctgtttttattactgcatttttacttttgctttcattaccggttctagctggtgcaattacgatgcttttaactgatcgaaactttaacacgtcgttttttgactctaacggtggtggtgacccagtattgtatcaacatctcttt	313	0	2	1	0	0	0	0	0	1	0	0	0	0	0	0	1	0	0	0	3	0	0	0	0	2	0	0	0	1	0	0
SLIF_000015815	kingdom	Stramenopiles	0.822981366	Chromalveolata	Stramenopiles							'AB334483'	[]	33634	156	298	attgagcagtgttcaagcacactcaggtccttctgttgatttagctatttttagtttacatctttctggtgcatcttctattttaggagctgttaattttatagcaactattataaatatgagggcacctggtatgactatgcatagattaccattatttgtatggtcggtatttattaccgcttttttattattgttgtctatgcctgttttaggaggtgcaattactatgctcttaacagatagaaattttaatactactttttttgaccctgcaggtggaggagatcctattttgtttcaacacttgttt	313	0	2	0	3	1	0	2	0	2	0	1	1	4	1	1	0	0	1	1	2	2	0	2	0	4	2	0	0	1	4	1
SLIF_000015855	order	Calanoida	0.820189274	Opisthokonta	Metazoa	Arthropoda	Maxillopoda	Calanoida				'CAISN545-13'	[]	6833	1259	2224	cctatccagaaatattgctcatgcgggtgcttctgtagattttgcaattttttctttacacctagctggtgcaagttcaattctaggagctgtaaattttatttcaaccgttgggaatttgcgatcatttggtatattagctgatttaatacctctttttagatgagctgtagtaatcacagctgttttattactcctatcactacccgtattagctggtgctattactatattgttaacggatcgtaatttaaactcgtctttttatgatgcttgtggggggggggatccaattttatatcagcatttattt	313	0	9	0	0	0	0	0	0	0	0	0	0	0	0	0	0	0	0	0	0	0	0	0	0	0	0	0	0	0	0	2
SLIF_000015980	superkingdom	Eukaryota	0.788343558									'OOMYA1264-08'	[]	2759	31	60	actttcaggagttatagcacattcaggtgcttctgttgatctagctatttttagtctacatttagcaggtatatcttcgattgcaggtgcaattaattttatagttactatctataatatgagaatgagaggtatgacatttttaatattacctttatacgtatggtctgtattcataacagcatttcttttattactttcattaccagtgttagctggagctataactatgcttttatcggataggaatttaaatacatctttttttgaatatgaaggtggaggtgatcctatattatatcagcatcttttt	313	0	3	0	1	0	0	0	3	1	0	0	0	0	0	0	0	0	0	0	0	0	0	0	0	0	0	0	0	0	0	0
SLIF_000016103	superkingdom	Eukaryota	0.8375									'AB706245'	[]	2759	13108	76430	tctttcaagtgcaacagctcattcaggaggttccgtagacttagcaatttttagtttacacgtttctggagcgtcttctattttgggtgcaatcaattttatttgtactatttttaacatgcgagttaagtctttgtcttttcacaatttaccattatttgtatgatctgttttaattactgctttcttattattgttatctttacctgtgttagccggggcgattactatgctgttaactgatagaaattttaatactaccttctttgacccagctggcggtggcgaccctgtgctatttcaacatcttttt	313	0	3	5	5	4	3	3	4	1	5	5	3	1	5	6	5	3	6	3	9	6	6	1	8	5	10	5	1	3	5	1
SLIF_000016105	superkingdom	Eukaryota	0.7875									'AY342361'	['Chrysochromulina tobinii'| 'Frontiniella sp. Wood01'| 'Isochrysis galbana'| 'Tamasia acuta'| 'Anopheles strodei'| 'Emiliania huxleyi'| 'Chrysochromulina simplex']	2759	3516	11376	acttgccggtatacaagcccactcaggaggatccgtagacttagcaatttttagtctacatatcgcgggtgtttcatctattcttggagctattaactttattgttacaattgcaaatatgcgagctccaggaatgacggctcaccgtactcctttattcgtttgagcagtgtttattacagctttcctactcctattgtcattgcctgtattagccggagcaattacaatgttactgacggaccgaaactttaacactgcgtttttcgatccaaatggtggtggagaccccgtgttataccaacaccttttc	313	0	2	0	1	0	1	0	0	1	1	0	1	0	0	1	1	0	1	1	2	1	1	0	0	0	1	0	0	0	0	1
SLIF_000016132	genus	Paramoeba	0.867088608	Amoebozoa	Lobosa	Discosea	Flabellinia	Dactylopodida	Paramoebidae	Paramoeba		'MK990594'	['Paramoeba branchiphila'| 'Paramoeba pemaquidensis'| 'Paramoeba perurans']	200890	2	7	gttgtctagtgtagttgctcattcgtcgcctgcagttgatttagctatctttagtttacatttagctggaatatcttctattgctggttccattaattatattactactattttaaatatgagggtagctaagtatgatatgtttagattacctttatttatttgagctatgttgattacagcttacttattagtttttacattacccgtattagctggagcaatcacaatgctattaacagatcgtaattttaatacttcgttttttgatcctgctggtggtggtgatcctatattatatcaacatctattt	313	0	2	0	0	0	0	0	0	0	0	0	0	0	0	0	0	0	0	0	0	0	0	0	0	0	0	0	0	0	0	0
SLIF_000016176	genus	Heterocapsa	0.693641618	Chromalveolata	Alveolata	Dinoflagellata	Dinophyceae	Peridiniales	Heterocapsaceae	Heterocapsa		'AB049708'	['Heterocapsa circularisquama'| 'Heterocapsa rotundata'| 'Heterocapsa triquetra']	2918	1	2	tctttccacttgtctaatgtccttgtctcctgtcggtattgatgttattcttggtggtcttcttgtttccggtacttcttccactcttacttccattaacttcgttggtactattcagaacatgaggtcctttggtatgactctctttaacatgtccatgtacgtctggtctattctaattgtttccggtcttctacttgctgttcttccaattcttactgctgctattgtcatgcttctttctgacttgcatttcaatactgtcttctttgatcctctatttggtggtgatcctgtcttctatcagcatttgttc	316	0	2	0	0	0	0	0	0	0	0	0	0	0	0	0	0	0	0	0	0	0	0	0	0	0	0	0	0	0	0	0
SLIF_000016201	superkingdom	Eukaryota	0.791411043									'GBSP5954-13'	[]	2759	148	353	cttatctggtatagagggacatagtagtggaagtgtagatatggcaattttctcacttcatttagctggtatttcttccatcctaggagcaagtaactttattacaaccattatcaacatgagatgcccaggtatgacaatgcataaattaccattatttgtctgagcagtgttagtaacggctgttttactattactttccctcccagtcttggctggagctataacaatgcttctaacagacagaaacttcaatactagtttctttgatccggcaggaggaggagacccgattttgtatcaacaccttttc	313	2	3	1	5	4	4	3	6	5	3	1	2	0	2	1	2	1	4	0	11	5	0	0	1	0	3	5	0	2	3	1
SLIF_000016390	kingdom	Metazoa	0.726443769	Opisthokonta	Metazoa							'TUNSA058-14'	[]	33208	12	21	gctctctgacaagctcggtcatccgggcatggcggttgatatggcgatcttctcgcttcaccttgcaggggcaagctccattctcggcgcggccaacttcatcaccaccatctttaatatgcgcgcaccgggcatgacgctccacaaaatgccgctcttcgtttggggcatgctcatcacatccttcctcctcgtactggctgtgccggtccttggtggcgcgattacaatgctgctcagcgatcgcaatttcgactcagccttcttccgccccgagcttggcggcgacccccttctttaccagcacttgttc	313	0	2	0	0	0	0	0	0	0	0	0	0	0	0	0	0	0	0	0	0	0	0	0	0	0	0	0	0	0	0	0
SLIF_000016409	kingdom	Metazoa	0.752293578	Opisthokonta	Metazoa							'TUNSA061-14'	[]	33208	81	146	gatgtccgggaaagagggaacgcctggtatgtcgatggacatggctatcttgtcactccatttggctggtgcatcttcaattttaggggccgctaactttataacgacaatatttaacatgcgggccccagggatgactttgcaccgtatgccgttgtttgcgtggtctattcttataacagcatttttacttttgctcgctctacccgttcttgcgggggctatcacaatgcttcttacggatcgaaattttggaaccagcttttttatcccttcaggtggtggagatcctattttgtttttgcatctgttc	313	0	2	0	1	2	0	0	0	1	0	1	0	0	0	0	0	3	0	0	0	0	0	1	0	0	1	0	0	0	0	2
SLIF_000016424	phylum	Bacillariophyta	0.863924051	Chromalveolata	Stramenopiles	Bacillariophyta						'AB020223'	['Thalassiosira pseudonana'| 'Ditylum brightwellii'| 'Grammonema striatula'| 'Skeletonema menzelii']	2836	4	12	tttatctggaggtactgctcactcaggtggagctgtagatttagctattttcagtttacatgtttcaggcgcatcttcaatattaggagctattaatttcatttgtactatttttaacatgcgtataaaaagtttagcattccataaacttcctttatttgtatgggcggttttaataacagcttttttattattattatcattacctgtattagccggtgctattactatgctattgactgatagaaattttaatacaacattttttgatcctgcaggaggaggtgaccctgtattataccaacatttattt	313	0	2	0	0	0	0	0	0	0	0	1	0	0	0	0	0	0	0	0	0	0	0	0	0	0	0	0	0	0	0	0
SLIF_000016437	genus	Microdesmus	0.847619048	Opisthokonta	Metazoa	Chordata	Actinopterygii	Gobiiformes	Gobiidae	Microdesmus		'AF391342'	['Microdesmus carri'| 'Microdesmus longipinnis']	166771	4	5	tttagctgggaatcttgctcacgcaggagcctctgtggacctaaccatcttctccctccacctagcagggatctcctcaatcctaggtgccattaactttattactacaatcatcaacatgaaacccccgactatctctcaataccagacccccttatttgtttgagctgtcctaattacagcggtgctactactcctgtctctccctgttttagctgccggtatcacaatactcttaacagaccgaaatttaaacaccactttctttgaccctgccggaggaggagacccaattctttaccagcacttgttc	313	0	5	0	0	0	0	0	0	0	0	0	0	0	0	0	0	0	0	0	0	0	0	0	0	0	0	0	0	0	0	0
SLIF_000016616	superkingdom	Eukaryota	0.666666667									'AB049708'	[]	2759	324	524	actatcttcttctattctagcactatctcctgttgcagttgattgtgtaatctgtgcactactattgtctggtattggttctactatgtcttctatgaatttcattggtactggtctattgtgtagaatccctggtatgaactttgtacaattgcctgctcatgctcattctattattgtagcatctgtactactattgattgctctaccagttcttgcaggtgcattgattatgttgactactgatagacatatgaactcttgtttctttgataactcttttggtggtgatgcattgctatatcaacatctattc	316	0	3	0	1	1	1	0	3	2	1	0	1	0	0	1	1	2	0	1	9	1	3	1	1	1	1	1	0	3	0	0
SLIF_000016617	superkingdom	Eukaryota	0.715568862									'HQ874522'	[]	2759	76	165	gctttccgacattctcggccaccccgatattggcgtggacatggcaatttttgcgctccacttggcgggtgcaagctcaatcctcggcgcggcaaacttcatcacaacaatcttcaacatgcgtgcccctggtatgacattgcataaaatgcccctcttcgtttgggcgatgttggtgactgcattcttacttgttttagctgtccccgttctcggtggcgcgattacaatgctcctcaccgaccgtaacttcggcacagcgttcttcaaccctgagcttggcggcgacccagtcctttaccaacatctattc	313	0	2	0	0	0	0	0	0	0	0	0	0	0	0	0	0	0	0	0	0	0	0	0	0	0	0	0	0	0	0	0
SLIF_000016643	superkingdom	Eukaryota	0.697058824									'HE610721'	[]	2759	96	230	actaagtacaacactaatgagtttaacatctttaggaattaatttaatcatatatggattatctagtagtggcttatcatcaagtttaacctcaatcaatatctttggtactatacagaatatgaaatgatttggacttacattatcacaactacaagtatatatttgatcacttgaaattacatcttttatgttactctttgtactacctattctaacaggagcccttgttatggttcttactgacatttactataatacaatattctttgatcctatctttggtggtgatgttgtgttctatcagcatctattt	316	0	3	1	1	1	1	1	7	1	0	1	1	1	3	4	2	3	3	1	12	5	4	4	6	3	2	0	1	2	2	3
SLIF_000016645	suborder	Aplousobranchia	0.827044025	Opisthokonta	Metazoa	Chordata	Ascidiacea	Enterogona				'TUNSA061-14'	[]	32436	9079	21756	tatgtcgagcacggctggaacgcctggtatgtcgatggaccttgcgattctatcgctccaccttgctggtgcgtcgtctatccttggtgcggcgaactttattacaacgatctttaatatgcgcaccccaggcatgacattacataaaatgccactttttgcatgggcaatgctgatcacagcgtttttgttattgctggctgttccggttcttgctggggcaatcacgatgctactgactgaccggaatttcggaacaaccttctttattcctgaaggcggcggcgaccctattttattcctgcacctgttc	313	6	6	2	0	25	3	0	50	6	2	2	24	0	0	2	0	2	1	1	3	2	5	2	3	5	12	4	2	6	7	16
SLIF_000016698	superkingdom	Eukaryota	0.833846154									'KP165389.1'	['Cunea russae'| 'Thecamonas trahens']	2759	427	854	attagcgtcaatagaattccattcaggaggttcaatagatttagcgatctttagtttacatttagcgggaatttcatcaattttaggagcgatgaactttattactacaattttaaacatgagagcaccaggtctaacaatgcatagattacctctgttcgtgtgagcggtgtttgttacagctatcttattattattatcattaccagtattagcgggagcgattacaatgttattaacagatagaaactttaatacatcattctttgatccagcgggaggaggagatcctatcttatatcaacatttattc	313	0	2	1	0	2	1	0	4	1	4	1	0	2	2	5	2	2	2	2	6	3	2	1	2	2	6	4	0	1	1	0
SLIF_000016758	superkingdom	Eukaryota	0.830721003									'KF226724'	[]	2759	24	66	attatccagtgttcaagcacattcaggtgcagctgttgatttagctatttttagtttacacttagcaggtgtttcttctattgcgggtgcaattaattttattactacaattttaaatttaaatgctcgaggtttaaatttacatagatttcctttatttgtttgatctgttttaattacagcagttctactattattatctttacctgtattggccggtggtattacaatgcttttaactgatagaaaccttaatacatctttttttgatcctgcaggtggtggagatcctattttgtatcaacatttattt	313	0	2	0	1	1	0	0	0	0	0	1	0	0	0	0	0	0	0	0	0	0	1	0	0	0	0	0	0	0	0	0
SLIF_000017370	no rank	Micromonas pusilla CCMP1545	0.75304878	Archaeplastida	Viridiplantae	Chlorophyta	Mamiellophyceae	Mamiellales	Mamiellaceae	Micromonas	Micromonas pusilla	'FJ858268'	['Micromonas pusilla']	564608	4	4	attgtcatcgatcaccgcacactccggaggggcggtggatcttgccatctttagtctccacgtgtcaggtgccagcagtatccttggggcaatcaactttatcaccaccatcctcaacatgcgaggaccggggatgaccatgcaccgccttccactctttgtgtgggcggtccttatcaccgcggtgcttcttctcctctcgcttcccgtacttgcaggggcgatcaccatgctgctgaccgaccgaaacttcaacgcctcgttctttgatccagcggggggaggggatcctatcctcttccaacacctcttc	313	0	1	0	0	0	0	0	0	0	0	0	0	0	0	0	0	0	0	0	0	0	0	0	0	0	0	0	0	0	0	0
SLIF_000017511	species	Clytia hemisphaerica	0.980830671	Opisthokonta	Metazoa	Cnidaria	Hydrozoa	Leptothecata	Campanulariidae	Clytia	Clytia hemisphaerica	'DBCOI_000000166'	['Clytia hemisphaerica']	252671	901	2105	tttatcaggacctcaaacgcattcaggagggtcagtagatatggcaatttttagtttacattgtgcaggtgcttcatctattatgggtgccataaattttattacaacaatatttaatatgagagcccctggcttgactttagataagttaccattatttgtttggtcagtcttaattactgcctttttattacttttatctttacctgtgttagctggagctattacgatgttacttacagatagaaattttaacacaacattctttgatccagcaggtggaggtgatccagtattataccaacatttattt	313	0	4	2	1	0	0	1	1	1	0	0	0	0	0	0	0	1	0	0	0	1	1	0	1	1	0	0	0	0	173	0
SLIF_000018284	no rank	Ochrophyta	0.839622642	Chromalveolata	Stramenopiles	Ochrophyta						'AB334504'	['Chattonella marina'| 'Chattonella subsalsa'| 'Padina sanctae-crucis'| 'Heterosigma akashiwo']	2696291	16	27	tttaagtagtgcacaagcgcattctgggccttcagttgatcttgcaatttttagtttacatctttcaggagcagcttctattttaggtgctattaactttattactactatttttaatatgagagcgcctggtatgactatgcatagattgccattatatgtttgatctgttttagttacatcgtttttattacttttatctttaccagttttagcaggagctattacaatgttattaacagatagaaattttaatactactttttttgatcctgcaggtggaggagatccaattttatttcaacatttattt	313	1	1	0	1	0	1	1	0	0	0	0	1	0	0	2	1	1	1	0	0	0	1	0	0	0	0	1	0	1	0	0
SLIF_000018688	order	Leptothecata	0.872274143	Opisthokonta	Metazoa	Cnidaria	Hydrozoa	Leptothecata				'DBCOI_000000166'	['Clytia gracilis'| 'Clytia sp. 701AC'| 'Eucheilota maculata'| 'Cyclocanna welshi'| 'Rhizocaulus verticillatus'| 'Obelia bidentata'| 'Clytia paulensis'| 'Laomedea calceolifera'| 'Obelia longissima'| 'Clytia hemisphaerica']	500008	21	21	attatcttctaaagctggtcagccaggtcctgcaatggacttagcaattttaagtttacacctagcgggggcttcatcgattttaggtgctgtaaattctattacaacaatatttaatatgagagcccctggcttgactttagataagttaccattatttgtttgatcagtcttaattactgcctttttattacttttatctttacctgtgttagctggagctattacgatgttacttacagatagaaattttaacacaacattctttgatccagcaggtggaggtgatccagtattataccaacatttattt	313	0	1	0	0	1	0	0	0	1	0	0	0	0	0	0	0	0	0	0	0	0	0	0	0	0	1	0	0	0	0	0
SLIF_000019079	species	Obelia geniculata	0.996805112	Opisthokonta	Metazoa	Cnidaria	Hydrozoa	Leptothecata	Campanulariidae	Obelia	Obelia geniculata	'DBCOI_000000169'	['Obelia geniculata']	185004	697	1918	tctatcaggagctcaaactcattcaggaggatctgtcgatatggcaatatttagtttacattgtgcaggtgcttcatctattatgggagcaataaattttattactactattttcaatatgagagcacctggattaactttagatagattaccattatttgtctgatctgttttaataacagcattcttgttattattatcactaccagttttggcaggtgcaataactatgttattaacagatagaaattttaatactacattttttgatcctgcaggaggaggtgatcctgttttatatcaacatctattt	313	1	1	0	3	0	0	0	0	0	0	0	0	0	0	0	0	0	0	0	0	0	0	0	0	0	1	0	0	0	0	0
SLIF_000019135	superkingdom	Eukaryota	0.814814815									'LK023348'	['Thecamonas trahens'| 'Absidia idahoensis'| 'Lichtheimia ramosa'| 'Rhizopus oryzae']	2759	13	35	tttagcaagtattcaaagtcactcaggtggtgctgtagacttagctatatttagcttacatttagcaggtatatcatcaatgttaggtgcaatgaatttcattacaactattttcaatatgagagcacctggtatgacattatataaaatgccattattcgtatgggcaacgctaattacagctttcttacttttattatctcttcctgttttagctggaggtattacaatgctattaacagatagaaacttcaatacttctttctttgacccagctggaggtggtgatcctatattatatcaacacttattt	313	0	1	0	0	0	1	1	0	0	0	0	0	0	0	0	0	0	0	0	0	0	0	0	0	0	0	0	0	0	0	0
SLIF_000019612	superkingdom	Eukaryota	0.806153846									'KP165389.1'	[]	2759	4	5	attatcatctatcgaatatcactctggaggagcggtagatttagcaatattctcattgcatttggcagggattagttctattttaggagcgtctaactttattacaacaataataaacatgagagcacctggaatgacaatgcataaaatgccattattctgttgagcggtatttgtaacagcgatattattattattatctttaccagtgttagctggagctattacaatgttattaacagatagaaactttaacacaagtttcttcgacccagctggagggggagatccaatattatatcaacatttattt	313	0	1	0	0	0	0	0	0	0	0	0	0	1	0	0	0	0	1	0	0	0	0	0	0	0	0	0	0	0	0	0
SLIF_000019635	genus	Chrysochromulina	0.829113924	Chromalveolata	Hacrobia	Haptophyta	Prymnesiophyceae	Prymnesiales	Chrysochromulinaceae	Chrysochromulina		'KJ201908'	['Chrysochromulina tobinii'| 'Chrysochromulina simplex']	35140	19	31	attatctggtattcacgcacattcaggcggctcggttgattgcgcaatttattcccttcatttagctggtgtttcttcaattttaggtgcaattaatttcattgttacaatcacaaatatgcgagcgcctggaatgactgcaaatcgaactcctttgtttgtttgagctgtttgaattactgcttgattacttctgctatcattgcctgtattagccggagctattacaatgttactaactgatcgtaactttaacacatcattttttgatccaaatggtggcggcgatccagtgttatatcaacacttattc	313	0	2	0	0	1	0	0	2	0	0	0	0	0	0	0	1	0	0	0	1	0	1	0	0	0	2	0	0	0	0	1
SLIF_000020060	kingdom	Metazoa	0.774294671	Opisthokonta	Metazoa							'TUNSA061-14'	[]	33208	30	47	attgtcatcgaccgctggctcgcctggtatgtcaatggacttggcgatcttctcgcttcaccttgcaggtgtgtcatcaattcttggagcggctaacttcatcaccacaatctttaacatgcgtacaccgggcatgactcttcacaagatgccgctgttcgcttgggcaatgttgataacagcgtttttgttactgttggctgtgccagtgctggccggtgccatcaccatgttgcttactgaccgtaactttggcacaaccttcttcattccagagggtggaggagacccaatattgttcctgcatctgttc	313	0	2	0	0	0	0	0	0	0	0	0	1	0	0	0	0	0	0	0	0	0	0	0	0	0	0	0	0	0	0	0
SLIF_000020604	kingdom	Metazoa	0.765957447	Opisthokonta	Metazoa							'TUNSA061-14'	[]	33208	61	115	tctcgctacgtcaggccaaccaggccctgcgatggatttggctattttgtctcttcacttggcaggtgcgtcttcaattctaggtgcggcaaactttattacaacaatttttaatatgcgggcacctggaatgaccatgcataaaatgcctctttttgcatggtctgttttggttactgcatttttattacttctggctttacctgtattggcgggtgcaattacaatgttattgactgaccgtaattttggtacaacattcttcgacccatcgggtggtggtgaccctgtcttgttccagcaccttttc	310	0	1	0	0	1	0	0	1	2	0	0	0	1	0	0	0	0	1	0	1	0	0	0	0	2	1	1	0	1	1	1
SLIF_000021231	no rank	Prymnesiophyceae	0.793103448	Chromalveolata	Hacrobia	Haptophyta	Prymnesiophyceae					'DBCOI_000000073'	['Chrysochromulina tobinii'| 'Chrysochromulina simplex'| 'Emiliania huxleyi']	2608131	522	1216	ttgtctggtatcttagctcactcaggtggtgctgttgatttaggtatatattctttacatctagctggtgtttcttctatcttaggtgctattaatttcatcgttacaataacaaacatgagagcacctggtatgacagcaaatagaacgcctttatttgtttgagctgtatttatcacggcatttttactacttctttcattacctgtattggctggtgcaataacaatgttattaactgatcgtaacttcagtacttcattcttcgatccaaatggtggaggtgatccagtgctctatcaacatcttttt	312	0	1	0	1	0	0	0	1	0	0	0	0	0	0	1	0	0	0	0	0	0	0	0	0	0	1	0	0	0	0	0
SLIF_000021487	species	Craspedacusta sowerbii	0.758409786	Opisthokonta	Metazoa	Cnidaria	Hydrozoa	Limnomedusae	Olindiidae	Craspedacusta	Craspedacusta sowerbii	'JN593332'	['Craspedacusta sowerbii']	128124	195	355	actgtcttcggtggaattccactcaggaccttcggtggatctggcaatctttagccttcacctggcgggtgcgtcctctattcttggtgcggtgaacttcatcaccacgatcctgaacagacgagcgccaggaaggtcaagacaccgacttccactattcggttgggcagtgctcattacggcagtacttctgctactttcgctccctgtacttgcaggagcaatcacgagactactgacggaccgtaactttaacacgaccttcttcgatccggcaggaggtggagatccggtgctttaccagcacctgttc	313	0	1	0	0	1	1	0	2	1	0	0	0	0	0	0	0	0	0	0	0	0	0	0	0	0	0	0	0	0	0	0
SLIF_000021768	no rank	Eumetazoa	0.768518519	Opisthokonta	Metazoa							'BZLWA470-06'	[]	6072	371	757	actgtcatcggtagagttccactcgggaccatcggtggacctagccatctttagccttcacctagcgggtgcgtcatctatcctcggtgcaatcaacttcattacaacaatcctcaacagacgagcgccaggtagatcaagacatcgactgccactgttcgtatgggcggtactgatcacagcggttctgctactgctgtcactgccagttctggccggtgcaatcacaagactgctaacagaccgtaacttcaacacaaccttcttcgacccagccggcggaggagacccagtgctataccagcacctattc	313	0	1	1	0	0	1	0	2	1	0	0	0	0	0	0	0	0	0	0	0	0	0	0	0	0	0	0	0	0	0	0
SLIF_000022138	genus	Chrysochromulina	0.804347826	Chromalveolata	Hacrobia	Haptophyta	Prymnesiophyceae	Prymnesiales	Chrysochromulinaceae	Chrysochromulina		'DBCOI_000000073'	['Chrysochromulina tobinii'| 'Chrysochromulina simplex']	35140	8	14	tcttgcgggtattactgctcactctggaggatctgttgattgtgcaatttattctctacacttagcaggtatttcttcaattttaggagctatcaactttattgttacaattacaaatatgcgagctccaggaatgactgctaatcgaacgcctttattcgtttgagctgtttgaattacggcttgattattattattatctttaccagtacttgctggagcgataactatgctattaactgaccgtaatttcaacacatcattttttgatcctaatggagggggagatccagtattataccaacaccttttc	313	0	1	0	0	0	0	0	0	0	0	0	1	0	0	0	0	0	0	0	0	1	0	0	0	0	0	0	0	0	1	0
SLIF_000022489	superkingdom	Eukaryota	0.809230769									'HQ171172'	[]	2759	4	4	tttatcaagtattcaagctcattcaggtccatctgttgatttagctatttttagtttacatattgctggtgcttcatctattttaggagcagctaattttattactacgattttaaatatacgtgcgccgggtataggaatacatcaaattcctttatttgtttggtcagttttaattactgcagttttattattattatctcttcctgtattagctggtgctattacaatactattaactgatagaaactttggaactgcattttttgaagcacaaacaggtggagatcctgttttattccaacacttattt	313	0	2	1	0	0	0	0	0	0	0	0	0	0	0	0	0	0	0	0	0	0	0	0	0	0	0	0	0	0	0	0
SLIF_000022818	species	Hematodinium sp.	0.977848101	Chromalveolata	Alveolata	Dinoflagellata	Dinophyceae	Syndiniales	Syndiniaceae	Hematodinium	Hematodinium sp.	'HE610721'	['Hematodinium sp.']	173654	521	854	attaagtacatcattaataagtctatcacctattggaattgatattttattatatggattattattgtcaggtatatcatcatgtctaacatctattaatttcatcgctataattataaatatgagatgttatagtatgacattatcgattatgccagtatatacatggtctataaatattacaggatttctattgttattaacattacctatattaacaggagctcttataatgtcgttagcagatcttcattataatacagttttctttaatccaatatttggaggcgatcctgtactttatcaacatttattt	316	0	1	0	0	0	0	0	1	12	1	7	0	0	3	2	0	11	1	0	2	1	6	1	0	2	0	0	3	0	1	2
SLIF_000023177	superkingdom	Eukaryota	0.670454545									'EF036578'	[]	2759	3	3	attatctacatctaccatgtccttatctattacaggtactgctatgttagctggttcattattagtagctggtttagcatctacttttactcctgctaatttcgttctgactatggtaattaaccgtattatgggtctaatgattattaactgcttatattcagtttgtattgtagttactgctgctttacttctggttgttcttcctgttcttacagctgctttatttatgttagcaggtgatttaatgttcaatacttgcttctttgatcctacttttggtggtgatgtagtattatatcaacatctattc	313	0	1	0	0	0	0	0	0	0	0	0	0	0	0	0	0	0	0	0	0	1	0	0	0	0	0	0	0	0	0	0
SLIF_000023462	genus	Chrysochromulina	0.815047022	Chromalveolata	Hacrobia	Haptophyta	Prymnesiophyceae	Prymnesiales	Chrysochromulinaceae	Chrysochromulina		'DBCOI_000000073'	['Chrysochromulina tobinii'| 'Chrysochromulina simplex']	35140	2	2	attatcaggtattcaagcacattcaggcgcttcggttgattgcgcaatttattcgttgcatttagctggtgtttcttcaattttaggtgcgattaattttatcgttacaattactaatatgcgagctcctggaatgacagcgcatcgcactccactctttgtttgggctgtttatatcacagcgtttttattgttattatcgttacctgttttagccggtgctattacgatgttattaacagatcgcaactttaataccgcatttttcgattgcgctggaggcggtgatccagttttataccaacacctattt	313	0	2	0	0	0	0	0	0	0	0	0	0	0	0	0	0	0	0	0	0	0	0	0	0	0	0	0	0	0	0	0
SLIF_000023620	order	Amphipoda	0.801886792	Opisthokonta	Metazoa	Arthropoda	Malacostraca	Amphipoda				'WW461-08'	[]	6821	302	596	tttaagtagtattgtaggtcaccctggtgctgcggttgatatggccatttttagtttacacttagctggtatgtcatctattcttggtgctattaatatgattgtaaccatttttaacatgcgcgctcctggaatgagcttatttaaaatgccactgtttgtttggtcaattttgattactgcgtttatgttaattctagctcttcctgtgcttgcaggtgctattactatgttacttgctgatagaaattttggcacacatttcttttcgcctgatggtggtggtgatcctatattatttcagcatttattt	313	0	2	0	0	2	0	0	1	0	0	0	0	0	0	0	0	0	0	0	1	0	0	0	0	1	0	0	0	0	0	0
SLIF_000023623	kingdom	Stramenopiles	0.824615385	Chromalveolata	Stramenopiles							'AB334448'	['Ascocyclus orbicularis'| 'Pythium rostratum'| 'Kuckuckia spinosa'| 'Heterosigma akashiwo'| 'Petalonia fascia'| 'Chattonella marina'| 'Chattonella subsalsa'| 'Colpomenia sp. 1WA']	33634	51	105	actaagtagtgttcaagcgcactctggaccatctgttgatttagcaatttttagtcttcacttatcaggagcagcttcaattttaggagcaattaattttattactactatctttaatatgagagctcctggaatgacaatgcatagattaccattatatgtttggtctatcttaatcacttcatttcttttacttctttcactgccagtgttaggaggtgcaataactatgttattaactgatagaaattttaatacttcgttttttgacccagctggtggaggagatccaattttatttcaacacttgttt	313	0	1	0	0	0	0	0	1	0	0	0	1	0	1	0	1	0	0	0	0	0	0	0	1	0	0	0	0	0	0	0
SLIF_000024342	species	Nanomia cara	1	Opisthokonta	Metazoa	Cnidaria	Hydrozoa	Siphonophorae	Agalmatidae	Nanomia	Nanomia cara	'GQ120023'	['Nanomia cara']	645360	358	918	attatctggacctcaagcacattctggaggatcagtagatttagctattttcagtttacacactgcaggagcttcatctataatgggagctattaactttataactactatttttaatatgagagcacctggaatgactatggataaattaccattgtttgtttgatcagtattaataacagcattcttattattgttatctttacctgtactagcaggagctataacaatgctattaacagatagaaactttaatacaagtttctttgacccagcaggtggaggagatcctattctttatcaacatttattt	313	0	2	5	2	2	1	1	3	3	1	0	0	2	3	0	0	1	0	1	2	0	0	1	1	2	2	0	0	1	3	1
SLIF_000024510	species	Ectocarpus siliculosus	0.96485623	Chromalveolata	Stramenopiles	Ochrophyta	Phaeophyceae	Ectocarpales	Ectocarpaceae	Ectocarpus	Ectocarpus siliculosus	'FP885846'	['Ectocarpus siliculosus']	2880	12	640	attaagtggtattcaagctcactcgggtccttctgttgacttagctatatttagtcttcacctttcaggtgcagcttctattctaggagctataaattttattacaactatctttaatatgcgtgctcctggtatgactatggaccgattacctctttttgtatggtctgttttaattacagcttttttattgttgttatctctccctgttttagctggtggtattacaatgttattaactgatagaaattttaatactactttctttgatcctgcaggtggaggagatccagtgttataccaacatttattt	313	0	1	1	1	0	0	0	0	2	0	0	0	0	0	0	0	0	0	0	0	0	0	0	0	0	0	0	0	0	0	0
SLIF_000024808	genus	Navicula	0.860759494	Chromalveolata	Stramenopiles	Bacillariophyta	Bacillariophyceae	Naviculales	Naviculaceae	Navicula		'HQ317073'	['Navicula cryptocephala'| 'Navicula sp. BOL	50949	13	32	tttatcgggcatcacagctcactcgggaggagctgtcgatttggcgattttcagtttacacctttccggagcttcttcaattttaggagctattaattttatctgtacaattacgaatatgagaacgaaaaatctagcttttcatcgattacctttattcgcatgggctatttttattacagcatttttattgttactttcactaccggtattggctggtgcaatcacgatgttactaacggatcgtaattttaatactactttcttcgatcccgctgggggaggagatcctgtactttatcagcatttgttc	313	0	1	0	0	0	0	0	0	0	0	0	0	0	0	1	0	0	0	0	0	0	0	0	0	0	0	0	0	0	0	0
SLIF_000024926	superkingdom	Eukaryota	0.78125									'AB000119'	['Pythium dissotocum'| 'Isochrysis galbana'| 'Chrysochromulina simplex'| 'Emiliania huxleyi']	2759	54	116	tttagccggaatacaggcacactctggagcatcagtagacttagcaatatttagcctacatttagcaggtgtatcttcaatacttggagctatcaatttcatagttacgatagttaacatgagagcaccaggaatggcagctcatcgaacaccgttgtttgtctgagcagtcttcataactgcttttttgcttcttttatcattgcctgtacttgctggtgctatcacgatgctattaacagaccgaaacttcaataccgcatttttcgatcctaatggtggcggagatcctgtactataccaacacttattt	313	0	1	1	0	1	0	0	1	1	0	0	0	0	0	2	0	0	2	0	1	2	0	0	0	0	1	1	0	0	0	0
SLIF_000025267	superkingdom	Eukaryota	0.797507788									'GQ896379'	['Guillardia theta'| 'Pythium mamillatum']	2759	15	30	attaagtagcattagtgctcacccaggtggtgcagtagatttagcaatttttagtttacacgtttcaggtgcatcttcaatacttggggctgtcaactttattacgacaatcttcaatatgagatgtccaggtatgacaatgcatagagttccattatttgtatgggcagtattgattacagcgtttttgttattattatcattacctgttctggcaggtgctattacaatgttactttgtgatcgaaattttaacactacgttttttgatccttcaggtggaggggatcctgtattgtaccaacatttgttc	313	0	1	0	1	0	0	1	0	0	0	0	0	0	0	1	0	0	1	0	0	0	0	0	0	0	0	0	0	0	0	0
SLIF_000025296	order	Sessilia	0.996805112	Opisthokonta	Metazoa	Arthropoda	Maxillopoda	Sessilia				'NJCGS186-10'	['Semibalanus balanoides']	116167	20	39	tctttcaagaaatattgcgcattctggagcctctgtagatctttcgattttttctctccatttagctggagcatcctcaattttaggagctatcaattttatatctacagtaattaatatacgagccgagactttaacattcgatcgtttacctctttttgtttgaagtgtttttattacagttattttacttcttttatctttacctgttctagctggggctattactatactccttacagatcgtaatttgaatacttctttctttgacccaacaggaggaggagaccctattctataccagcacttattc	313	0	1	0	0	0	0	0	0	0	0	0	0	0	0	0	0	0	0	0	0	0	0	0	0	0	1	0	0	0	0	0
SLIF_000025300	species	Heteromastus filiformis	0.923566879	Opisthokonta	Metazoa	Annelida	Polychaeta	Capitellida	Capitellidae	Heteromastus	Heteromastus filiformis	'MPCPT012-14'	['Heteromastus filiformis']	397554	6	6	tttgtcgggtattatggggcactctacggcgggggtggatatggctattttttctttacacttagcgggggtatcatcgattttggcgtctattaattttgtagtcacaatttggaatatacgaacagaggttatggttatagagcgaatttcccttttttgttggtcattggctattacggcgatattgttgattgcatctttgccagttttagcggcaggaattacaatgttgttgacagatcgtaatttaaatacttctttttttgatccagtggggggaggagatcctgttttatatcagcatcttttt	313	0	1	0	0	0	0	0	0	0	0	0	0	0	0	0	0	0	0	0	0	0	0	0	0	0	0	0	0	0	0	0
SLIF_000025322	subclass	Hydroidolina	0.843260188	Opisthokonta	Metazoa	Cnidaria	Hydrozoa					'GQ120068'	[]	37516	2	2	tctctctggagctcaaactcattcggggggttcagtcgatatggctattttcagtttacattgtgcaggtgcttcttctattatgggtgctattaatttcattacgacaatatttaatatgagagctccaggcttaaccttagataaattacctttatttgtctgatctgtcttgataaccgcttttctgttgttattatctttaccagtattagctggagcaataactatgttattaacagatagaaattttggaacagcattttttgctccagagttaggtggagacccaatattattccaacatttattt	313	0	1	0	0	0	0	0	0	0	0	0	1	0	0	0	0	0	0	0	0	0	0	0	0	0	0	0	0	0	0	0
SLIF_000025359	superkingdom	Eukaryota	0.689855072									'HE610721'	[]	2759	219	742	actaagtatatctctaataacttattgatcagtaggaattaatttaatcatatatggtttattattcagtggcatatcttcaagtttaacatcaattaatatctttggtactatccagaatatgaggttgattggacttggtttgtttcaactattagtgtatgtttgatcacttgaaattacgtcttctatgttacttattgtactaccagttttaataggatctcttgttatgttatttttagatcttcattataatacagtcttctatgatccattatttggaggtgatgttgtgttctatcagcatctattt	316	1	2	3	2	3	10	2	6	5	0	1	1	2	5	4	7	7	5	8	25	12	8	6	5	6	3	3	1	4	3	1
SLIF_000026589	superkingdom	Eukaryota	0.810559006									'YYY005-10'	[]	2759	2	3	gttatctggtatcgaagcccattctggtggagcagtggatttagctatatttagtttacatttagcgggtgtttcttctttattaggtgctattaatattatcgctacaatcattaatatgaaaatagatggtatggtagctgaaagaatatcgttatatgtttgggctgtatttgttacagcaatattgttattgttatcgttaccggttttagctggtggtattactatgttattaacggatcgtaactttaatacaactttctttgatccagctggtggtggtgatccaatactttatcaacatttgttt	313	0	1	0	0	0	0	0	0	0	0	0	0	0	0	0	0	0	0	0	0	0	0	0	0	0	0	0	0	0	0	0
SLIF_000027484	superkingdom	Eukaryota	0.809375									'KC736652'	[]	2759	9	16	tttatctggtggactagctcattcaggtagtgctgttgatttagctatttttagtttacatattgctggagcttcatcaattctgggggctataaattttatttgtaccatagtaaatatgagagttaaaagtttatccttccataggttgcctttgtttgtttggtccgttctaatcacggctgttttattgttgttatctttaccagttttagcaggggctattacaatgttattgactgatagaaattttaacactactttttttgatccagcgggaggcggcgatccagttttatatcagcatttgttt	313	0	1	1	0	0	0	0	0	1	0	0	0	0	0	0	0	0	0	0	1	0	3	0	0	0	0	0	0	0	0	0
SLIF_000027883	superkingdom	Eukaryota	0.821316614									'KP862852'	['Dictyuchus sterilis'| 'Cunea russae'| 'Agalma elegans'| 'Eucheilota maculata'| 'Desmacella cf. annexa CM-2010'| 'Praya dubia'| 'Praya reticulata'| 'Leptolegnia chapmanii'| 'Cunea profundata'| 'Thecamonas trahens'| 'Cunea thuwala'| 'Biomphalaria glabrata']	2759	59	101	tttagcaagtattcaaagtcactctggtggtgcggttgatttagctatttttagtttacacttagctggtgtatcatctatgcttggagcaatgaactttattactacaatatttaatatgagagctcctggaatgacattatatagaatgccattattcgtatgggctacattaattacagcattcttacttttattatcattacctgttttagcagggggtattacaatgttactaacagatagaaactttaatacttctttctttgatcctgcaggaggaggagatccaatcttatatcaacatttattt	313	1	2	2	1	1	0	0	2	0	0	0	0	0	0	0	0	0	0	0	0	0	0	0	0	0	0	0	0	0	0	0
SLIF_000028019	superkingdom	Eukaryota	0.803680982									'JN202434'	[]	2759	4	4	tttatcatctattgaatttcattcaggtggtgcagttgatttagcaatttttagtttacatttagctggtatatcttctattttaggtgcaagtaattttattactactattttaaatatgagagcacctggtatgactatgcatagaatgcctttatttgtatgagctgtatttattacagctatattattattattatcattaccagttttagctggtgcaattacaatgcttttaacagatcgaaattttggtaccgccttttttgatgcacaaacaggaggggatcctgttctgttccagcatttattt	313	0	1	0	0	0	0	0	0	0	0	0	0	0	0	0	0	0	0	0	1	0	0	0	0	0	1	0	0	0	0	0
SLIF_000028230	no rank	Sar	0.814465409	Chromalveolata								'ARCSI110-10'	['Ditylum brightwellii'| 'Skeletonema ardens'| 'Grammonema striatula'| 'Thalassionema nitzschioides'| 'Skeletonema menzelii'| 'Frustulia vulgaris']	2698737	579	1721	attgtcaagtggaatggctcattcgggtagtgcagttgatttagctatttttagtttgcatattgcaggagcttcatcaattttaggagcgataaattttatttgtactatagttaatatgagagttaatagtttatcttatcataggttgcctttgtttgtttggtctgttttaattacggcagttttgttgttgttatctttgccagtattagctggagctattactatgttattgactgatagaaattttaatacaactttttttgacccagcaggtggaggagatcctgttttgtatcagcatctattt	313	2	1	6	2	1	4	2	3	2	2	1	0	2	5	3	6	2	7	8	5	1	6	5	2	7	3	5	2	4	2	4
SLIF_000028358	kingdom	Alveolata	0.682719547	Chromalveolata	Alveolata							'EF036578'	[]	33630	588	1130	tctatctacttctatcgcagctctatctccagttggtgtagattgtattcttatggctctactgatttctggtactggttctactatgtctgctatgaacttcattggtactgctactctatgtagagttgttggtatgaacttcgtccaaatgcctgctcatgttcattctgttgtagttgcttctgttctactactaatctgtctacctgttctagctggtgctctaattatgctaactactgatagacatatgaactcttgtttctttgataatagattcggtggtgatgctctactatatcagcatctattc	316	0	6	3	2	1	7	1	18	5	1	2	4	1	1	3	0	2	8	3	28	6	4	0	3	15	6	9	2	6	1	3
SLIF_000028485	superkingdom	Eukaryota	0.8									'OOMYA435-07'	[]	2759	115	248	tttagcaaactctttataccactcaggtccttcagtagatttagtaatttttagtctacatattgcaggtatttcatcaattttaggtgctgttaacttcattacaactattttaaatatgcgttgcccaggtatgagtctatttaaaatgcctttatttgtttggtctgtcttagtaacagcgtttttattattgttatcgttacctgtattagcaggtgctattactatggtattaactgaccgtcattttaatacaaccttttttgatgcaaaagggggaggtgatccagtattataccagcatttattt	313	0	4	0	1	3	1	2	2	3	1	3	3	1	3	2	0	1	1	2	7	1	2	0	1	7	3	3	0	0	1	1
SLIF_000028494	order	Eunicida	0.949367089	Opisthokonta	Metazoa	Annelida	Polychaeta	Eunicida				'POLNB1402-14'	['Nothria conchylega CMC02']	65495	2	2	cttagcaagaaatattgcccacgcgggcccctctgtagatatggctattttctcccttcaccttgcggggatttcctctatccttggggccattaattttattactacagttattaacatacgatgaagaggattacgactagaacgaatccccctattcgtgtgaggagtagttattactactattctcctacttctatcgctcccggttcttgcgggggccatcactatattacttacagaccgaaatctaaataccactttctttgacccggcaggcggaggagacccaatcttgtaccaacatctcttt	313	0	1	0	0	1	0	0	0	0	0	0	0	0	0	0	0	0	0	0	0	0	0	0	0	0	0	0	0	0	0	0
SLIF_000028683	superkingdom	Eukaryota	0.805031447									'MACRO1864-10'	[]	2759	73	137	attgagtagtgtgcaagcacattcaggtcctgcagtagatttagcgattttcagtttacatttatctggtgcttcttcaatcttaggagcaatcaactttattacaacaatcctaaatatgcgtgcgccagggatgagtatgcaccgtttacctctaatggtatggtcggtattcattaccgctatcctattacttctatctttacctgtcttagcgggggctattactatgcttttaacagatagaaattttaatacaactttttttgatcccgcgggaggaggagaccctgtactttatcaacatcttttt	313	1	1	0	1	2	0	1	2	2	2	2	2	1	0	2	1	1	1	0	9	1	0	2	1	4	3	2	3	3	4	1
SLIF_000029485	class	Dinophyceae	0.737463127	Chromalveolata	Alveolata	Dinoflagellata	Dinophyceae					'EF036565'	[]	2864	9	1203	attaagtactgctattatgaacttatcacctttaggaatgtctcttattataaatggtttattattatctggtatgtcttcaagtttgacatctcttaacttctttatcacactaaacattatgagatcttgtggtctaacacttagtaacattacagtatatgtatggtctattggaattactgcatctatgttattagtagtcttaccaattttatctggagctcttgttatgttaacttgagatattcattataatacaactttctttgatccactatttggaggtgatcctgtgttctatcagcatctattt	316	0	3	3	1	1	4	1	4	2	2	4	1	2	2	3	4	3	6	5	8	5	9	5	3	3	3	3	2	3	2	6
SLIF_000029725	no rank	Bilateria	0.753799392	Opisthokonta	Metazoa							'ECLI034-08'	[]	33213	28	64	actttcaacctcggctttccatgctggaggggcagttgatcttgctatcttctcccttcacgtatcaggagcctcatcaattcttggagctattaacttcatttcaaccatcttcaatatgcgagggcctggaatggaactccatcgaattccactattcgtttggtctgtacttattaccgctttcttgcttcttctatcacttccagtgcttgcaggggctattactatgcttctgactgaccgaaacttcaacaccactttcttcgatccagcagggggaggagatcctattctttaccagcacctattc	313	1	1	0	0	0	1	0	0	1	0	0	2	0	0	1	0	1	0	1	0	0	0	0	0	1	1	0	0	0	0	0
SLIF_000030324	superkingdom	Eukaryota	0.790625									'AY342361'	['Frontiniella sp. Wood01'| 'Isochrysis galbana'| 'Tamasia acuta'| 'Emiliania huxleyi'| 'Chrysochromulina simplex']	2759	111	258	attagctagtattcaagcacactcaggtggttcagtcgacgcagctattttcagtttgcatatagcaggtgtttcttcaattcttggagccatcaactttattgtaacaattttaaatatgcgagcacctggaatgactgctcaccgagttccattatttgcttgagctgtttttatcactgcatttttacttttactttcgttaccagttttagctggagcgattacaatgcttctaactgacagaaattttaacacttcattttttgactcaaatggtggtggtgacccagtgctctatcaacacctcttc	313	0	1	0	1	2	0	0	1	0	1	0	0	0	0	1	1	0	0	0	1	1	1	0	0	0	0	1	0	1	0	0
SLIF_000030361	no rank	Bilateria	0.790123457	Opisthokonta	Metazoa							'CRIRS086-09'	[]	33213	107	220	tttaagtagtgctttggcacattcagggccttcggtagatttagctatttttagtttgcacattgctggtgcttcttctattttaggtgctatcaacttcattacaactattatcaatatgcgtgctcctggattatcattccaccgtttaccattatttgtttgaagtatctttattactgctatcttattattattatcacttccagttttagctagtggtattacacaacttttatgtgatcgtaatttcaatactagtttctttgatccagctggtggtggggatcctgtattatttcaacacttgttt	313	1	1	0	0	0	1	0	1	0	0	1	2	0	2	1	0	0	1	2	3	0	0	1	1	0	3	0	1	1	2	2
SLIF_000030782	order	Terebellida	1	Opisthokonta	Metazoa	Annelida	Polychaeta	Terebellida				'SKAG127-12'	[]	6373	8	18	attagcagctaatatctcccatagtggcccatcagtagacttagctattttttctcttcatttagcgggggtatcctctattctagggtctattaattttattacaacagtacgaaatatacgccctaagggaataacaccagagcgaattcctttatttgtctgagctgtagttattactacagttcttcttcttctatcccttccagtattagcggggggaattacaatacttttaacagaccgaaatctaaataccacattttttgatcccgcaggaggaggagatcctattttatatcaacacctattc	313	0	1	0	0	0	0	0	0	0	0	0	0	0	0	1	0	0	0	0	0	0	0	0	0	0	0	0	0	0	0	0
SLIF_000030986	class	Dinophyceae	0.704347826	Chromalveolata	Alveolata	Dinoflagellata	Dinophyceae					'EF036578'	['Heterocapsa circularisquama'| 'Heterocapsa rotundata'| 'Heterocapsa triquetra'| 'Amphidinium operculatum']	2864	27	46	actatctacttgtctaatgtctctatctccagtcggtattgatgtcattctaggcggtctacttgtctccggtacttcttctactcttacttctattaactttgttggtactattcagaatatgagatctttcggtatgactctgttcaacatgtctatgtacgtctggtctatcttgattgtctctggtctgctacttgctgttctaccaattctaactgctgctattgtcatgctactatccgatctacactttaatactgtcttcttcgatcctctatttggcggtgatcctgtcttctatcagcatctattc	316	0	1	0	0	1	0	0	0	0	0	0	0	0	0	0	0	0	0	0	1	0	0	0	0	0	0	0	0	0	0	0
SLIF_000031015	superkingdom	Eukaryota	0.686217009									'EF036568'	[]	2759	1	31	attaagcacttctctaatgaccttatcatctgtgactatagatcttattattgatggattacttgtgagcggtatatcttcttttttgtcttcattaaatttcatgggaactattagtaatttacgtttatcaggattagttcttgcttacattcctttatttacctggggtatcataataacagcacttttacttttattgactctacctatattaactggtgcattaggagtggtactaggagatcttcattttaacactatatattttgatgtaggttttggtggtgacccagtattgtatcagcatttcttt	316	0	1	0	0	0	0	0	1	1	0	0	0	0	0	0	0	1	1	0	1	0	0	0	0	0	0	0	0	0	0	0
SLIF_000031390	genus	Pseudo-nitzschia	0.910543131	Chromalveolata	Stramenopiles	Bacillariophyta	Bacillariophyceae	Bacillariales	Bacillariaceae	Pseudo-nitzschia		'JN050307'	['Pseudo-nitzschia hasleana'| 'Pseudo-nitzschia cuspidata']	41953	2536	9480	tctttcaagtgttttatctcactctggaggttctgtggatttagcaattttcagtcttcacttatcaggagcagcttcaattttaggtgcaattaactttatttgtacaattgtaaatatgagaactgagagtttaccattccataagcttccgttatttgtttggtctgttttcattactgccattttattactactatctttacctgttctagcgggtgccataacaatgttattgaccgatagaaatttcaataccactttttttgatcctgcaggtggaggagatcctgtactttttcagcacttattt	313	0	1	0	0	0	0	0	0	0	0	1	0	0	0	0	0	0	1	0	1	1	0	0	0	0	0	0	0	0	0	0
SLIF_000031924	no rank	Sar	0.838607595	Chromalveolata								'AB020223'	[]	2698737	349	979	actttcaagtggaacttctcattcaggaggggctgtagatttagctatttttagtttacacctgtcaggagcgtcgtctattttaggggcaataaattttatctgtactattttcaatatgcgagttaaaagtttagcttttcataaattaccgttatttgtttgggcagtgttaataactgcatttttattgttattatctttaccagtacttgcaggagctattactatgctattaacagatagaaattttaatacaacattttttgatccagcaggtggtggtgacccggttttataccaacacctgttt	313	0	1	0	0	0	0	0	0	0	0	0	0	0	0	0	0	0	0	0	0	0	0	0	0	0	0	0	0	0	1	0
SLIF_000031988	superkingdom	Eukaryota	0.779816514									'RBNII102-13'	[]	2759	19	32	tctaagtgcggaattagcccattctggcggagccgtagatctaagtatctttagtttacatgttgcaggtttttcttcaattgcaggagctattaatttcataaccagtatttttaatatgagaaccaaaagtttttccatgaacagaataagtttatacctgtgagcaattttaattacagcatttttattacttttatctttacctgtgttagctgggtgcattacaatgttattaactgatagaaattttggtactactttttttgatagtttaggcggtggagaccccgttttatttcaacacttattt	313	0	1	0	1	0	0	0	2	0	0	0	0	0	0	0	0	0	0	0	0	0	1	0	1	1	0	0	1	1	0	0
SLIF_000033737	phylum	Bacillariophyta	0.825	Chromalveolata	Stramenopiles	Bacillariophyta						'FJ147204'	['Ditylum brightwellii'| 'Mayamaea permitis'| 'Sellaphora capitata'| 'Sellaphora pupula'| 'Sellaphora blackfordensis'| 'Navicula cryptocephala'| 'Gomphonema parvulum'| 'Gomphonema clevei'| 'Pinnularia acrosphaeria'| 'Sellaphora bisexualis'| 'Sellaphora auldreekie'| 'Sellaphora caput'| 'Navicula sp. BOL	2836	93	209	actgtctagtgcaacttcccactcaggaggtgctgttgatttagcgatttttagtttacacctttctggagcatcatcaattttaggtgctattaacttcatttgtacaattttcaacatgagagttaaaagtttatcattccacaatttaccattatttgtttggtcagttttaattacagcttttttactgttgttatcattacctgtactagcaggagcaataacaatgttactaactgatcgaaattttaacactactttctttgatccagccggaggaggagatccagtattataccaacatcttttc	313	0	1	0	0	0	1	0	0	2	0	0	0	0	0	0	0	0	0	0	0	0	0	0	0	0	0	0	0	0	1	0
SLIF_000033746	no rank	Bilateria	0.777089783	Opisthokonta	Metazoa							'GU825773'	[]	33213	3	3	tctgtcttctatcgaagctcactctggaggatcagttgacctagcgatcttctcactacacctagcaggtatctcttcaatccttggtgcgattaacttcatcactactattttgaacatgcgtgcacctggtatctcaatgcaccgcctaccactattctgttgggcagttctgattaccgctgtacttctacttctatccctaccggtactggctggagcaattactatgcttctaaccgaccgtaacttcaacacttctttcttcgacccagcaggaggaggtgacccagttctataccagcacctattc	313	0	2	0	0	0	0	0	0	0	0	0	0	0	0	0	0	0	0	0	0	0	0	0	0	0	0	0	0	0	0	0
SLIF_000033908	species	Leucocryptos marina	0.816199377	Chromalveolata	Cryptophyceae			Kathablepharidacea	Katablepharidaceae	Leucocryptos	Leucocryptos marina	'AB693966'	['Leucocryptos marina']	299206	4	7	actaagtagtttagcaggacaccctggattatcagttgattttgctatttttagtttacacatcgcaggtgcttcaagtattgctggagcaataaatttcatcgttacaatttataacatgagatgtccaggtatgttctggcatcgtgtaccattattcgtatggtcaatttttattacagcttggttattacttttatctttaccggtactagcaggtgcaattactatgttactaacagatcgtaattttaatacgtgtttttttgactatgttggtggaggtgatcctataactttccagcaccttttc	313	0	1	0	0	0	0	0	0	0	0	0	0	0	0	0	0	0	0	0	0	0	0	0	0	0	0	0	1	0	0	0
SLIF_000034211	genus	Heterocapsa	0.712609971	Chromalveolata	Alveolata	Dinoflagellata	Dinophyceae	Peridiniales	Heterocapsaceae	Heterocapsa		'EF036578'	['Heterocapsa circularisquama'| 'Heterocapsa rotundata'| 'Heterocapsa triquetra']	2918	23	51	tctatctacctgtcttatgtctctttctcctgttggtatcgatgtcattctaggtggtctacttgtttctggtacttcttctactcttacttctattaactttgttggtaccatccagaacatgaggtccttcggtatgactctctttaacatgtctatgtacgtctggtctattcttattgtttccggtcttctacttgctgtcctacctattctaactgctgctattgtcatgcttctttctgatttgcattttaatactgttttctttgatcctctatttggtggtgatcctgtcttctatcagcatttgttc	316	0	1	0	0	0	1	0	0	0	0	0	0	0	0	0	0	0	1	0	1	0	1	0	0	0	3	0	0	0	0	1
SLIF_000034221	family	Bacillariaceae	0.867924528	Chromalveolata	Stramenopiles	Bacillariophyta	Bacillariophyceae	Bacillariales	Bacillariaceae			'JN050310'	['Pseudo-nitzschia hasleana'| 'Fragilariopsis curta'| 'Pseudo-nitzschia subcurvata'| 'Pseudo-nitzschia lineola'| 'Pseudo-nitzschia cuspidata']	33852	11	24	tctttcaggagttttagctcattcagggggttctgttgatttggcaattttcagtcttcacctatcaggagctgcgtcaattttaggtgcaattaattttatttgtactattgttaacatgcgaactgaaagtttaccattccataaacttcctttatttgtttggtcagtgtttattactgcgattttgttattgttatccttaccagttttggcaggggcaattacaatgttattaacagatagaaattttaacacaacattttttgacccagcaggtggtggagatcctgttctttttcagcatttattt	313	0	1	0	2	0	0	0	0	0	0	0	0	0	0	0	0	0	0	0	0	0	0	0	0	0	1	0	0	0	0	1
SLIF_000034464	order	Diptera	0.907643312	Opisthokonta	Metazoa	Arthropoda	Insecta	Diptera				'BBDED594-10'	[]	7147	3	3	tttatcttctgggattgcccatggaggagcttcagtagatttagctattttttctttacatttagccggaatttcttctattttaggggcagtaaatttcattaccacagtaattaatatacgatcagcaggaattacctttgatcgaataccattatttgtttgatctgtagtaattactgccctattattattattctctttacctgttttagccggggctatcacaatgttattaacagatcgaaatttaaatacttcttttttcgatcctgccggaggaggggatccaattttataccaacatttattt	313	0	1	0	0	0	0	0	0	0	0	0	0	0	0	0	0	0	0	0	0	0	0	0	0	0	0	0	0	0	0	0
SLIF_000034466	genus	Phaeocystis	0.798136646	Chromalveolata	Hacrobia	Haptophyta	Prymnesiophyceae	Phaeocystales	Phaeocystaceae	Phaeocystis		'AB000120'	['Phaeocystis antarctica'| 'Phaeocystis globosa'| 'Phaeocystis pouchetii']	33656	22	35	attatcgggtattttagctcattcagggggtgcggttgatttagcaatttttagtttacatcttgctggtgtttcttctattttaggtgctattaactttattgttacaatcatgaatatgagagctcctggtatgacggcgcatagaactccattatttggatgagctgtttttatcactgctttcctattactattatcgttaccagttttagcaggtgctatcactatgttattaactgatcgaaattttaacacatcattttttgacccaagtggtggtggggatccagttctttatcagcatcttttc	313	0	2	0	0	0	0	0	2	0	0	0	0	0	0	2	0	1	0	0	3	0	1	1	0	0	0	0	1	1	2	0
SLIF_000034831	superkingdom	Eukaryota	0.807453416									'CCSMA168-08'	[]	2759	102	194	actatcaagtgtgcaagcgcattcggggccctctgtcgacttagcgatttttagtttacatttagcaggggcatcatctattttaggagcaattaattttatcacaactatttttaatatgcgttcacctgggatgcatttacataacctgccattaatggtctgggctgttttagtaacagcatttttattattactttcattaccggttttggcaggtgctattacaatgcttttaacagatagaaactttaatacgactttttttgaccctgcaggaggaggggatcccgttttatatcaacatttattt	313	1	1	3	2	5	1	0	3	1	1	0	3	1	2	5	1	0	3	1	2	2	3	4	3	3	2	2	3	5	2	2
SLIF_000035143	order	Mucorales	0.819875776	Opisthokonta	Fungi	Mucoromycota	Mucoromycotina	Mucorales				'CYTC4445-12'	['Lichtheimia ramosa'| 'Absidia idahoensis'| 'Rhizopus oryzae']	4827	188	470	attatcatctattgacttccattcagggggttctgtagatttagcgattttcagtttacatttagcgggtatctcatcaattttaggtgcaagtaattttattactacaatcttaaatatgagaagtcctggaatgactttccatcgaatgcctttatttgtttgagcagtatttattacagcagttttattattattatctttaccagttcttgcaggtgcaattacaatgttactaacagatagaaattttaatacttcattctttgatccagcaggaggtggagatcctattctttaccagcatttattc	313	2	2	4	8	0	1	2	2	0	0	1	1	5	2	3	3	2	3	4	4	3	2	5	5	6	3	3	2	0	7	0
SLIF_000035450	genus	Chrysochromulina	0.808049536	Chromalveolata	Hacrobia	Haptophyta	Prymnesiophyceae	Prymnesiales	Chrysochromulinaceae	Chrysochromulina		'DBCOI_000000073'	['Chrysochromulina tobinii'| 'Chrysochromulina simplex']	35140	27	50	attatcaagtatccaagctcactctggtggttctgttgatgctgccatttttagtttacatattgctggagtttcttctattcttggagctattaactttattgttacaattttaaatatgcgtgctcctggtatgactgctcatcgagtgccattatttgtttgagctgtttttatcacagcgtttttacttttattatcgcttcccgttcttgctggtgcaattacaatgctattaacagatagaaactttaacacatcgtttttcgatactaatggtggtggtgacccagttctttatcaacaccttttt	313	0	1	0	0	0	1	0	0	1	0	1	2	0	0	0	0	2	3	0	1	3	0	3	3	2	2	3	0	1	1	2
SLIF_000035580	class	Dinophyceae	0.697674419	Chromalveolata	Alveolata	Dinoflagellata	Dinophyceae					'EF036578'	['Heterocapsa triquetra'| 'Amphidinium operculatum'| 'Heterocapsa rotundata'| 'Adenoides eludens'| 'Heterocapsa circularisquama'| 'Amphidinium massartii']	2864	18	28	tctatctacctgccttatgtctctatctcctgttggtatcgatgtcattctaggtggtcttctagtttccggtacatcctctaccttgacttccattaactttgttggtactatccagaacatgaggtccttcggtatgactctctttaacatgtctatgtacgtttggtctatcttgattgtctctggtttgctattggctgtcttgcctatcctgactgctgctattgtcatgttgctatccgatctacattttaatactgtcttcttcgatcctctatttggtggtgatcctgtcttctatcagcatctattc	316	0	1	0	0	0	0	0	0	1	0	0	0	0	0	0	0	0	0	0	0	0	0	0	0	0	0	0	0	0	0	0
SLIF_000035759	kingdom	Metazoa	0.734138973	Opisthokonta	Metazoa							'TUNSA007-14'	[]	33208	15	27	tttatcgggcagcgcattcggtcatgatgggatgtcggttgatttggcgatttttgcactgcatttggcgggggcgagctctattttaggcgcggcgaactttattacgacgattttcaatatgcgtgcgccgggcatgaccttgcacaagatgccgttatttgtttgggcgatgttggtgacgtctttcttattggttctgtctttgcctgttttaggtggtgcgattacgatgttactgacagatcgtaatttcggcacagcattctttaatccagaaggtggcggtgaccctatattgttccagcatctattc	316	0	1	0	0	0	0	0	1	0	0	0	0	1	0	0	0	0	0	0	0	0	0	0	0	0	0	0	0	0	0	0
SLIF_000036184	superkingdom	Eukaryota	0.817901235									'AB334446'	[]	2759	9	9	attagcgagtgttcaagcacactcaggaccatctgtagatttagcaatttttagtctacatttagcgggtgcttcttcaattttaggagctgtaaattttattacaactattttcaatatgagaagccctgggatgaaaatgcataaattaccccttttcgtttgggctgtattaattaccgcatttttattattattatcattacctgtattagcaggggctattaccatgcttttaacagatagaaattttggtactgccttttttgatgcacaaacaggaggagatccagttctgtttcagcatttgttt	313	0	1	0	0	0	0	0	0	0	0	0	0	0	0	0	0	1	0	0	0	0	0	0	1	0	1	0	0	0	0	0
SLIF_000037016	kingdom	Metazoa	0.724770642	Opisthokonta	Metazoa							'TUNSA058-14'	[]	33208	210	384	cctctcaactaagcttggacaccctggcatggcagtcgacatggcgatattcgcgctccacctcgcgggagcaagctctattttgggagcagcaaacattattacaaccatcttcaacatgcgcgcaccaggcatgactttgcacaaaatgcctctttttgtatggtccttgttgctcacatccttcctgctcgttctcgcagtgcccgttcttggcggcgcaattacgatgcttttgaccgaccgtaactttgcaacggacttcttcaacccagaaggcggcggcgacccgcttctcttccaacacctcttt	313	0	2	0	0	0	2	1	3	0	0	0	0	0	0	0	0	0	0	0	0	0	0	0	0	0	0	0	0	0	0	0
SLIF_000037060	species	Pyropia haitanensis	0.882911392	Archaeplastida	Rhodophyta	Rhodophyta	Bangiophyceae	Bangiales	Bangiaceae	Pyropia	Pyropia haitanensis	'DBCOI_000000001'	['Pyropia haitanensis']	1262161	31	66	tttaagtagtatttcagcacattcaggaggttctgttgatttagctatttttagtttacatttagcaggtgtatcttctcttttaggttcaattaactttattacaactattttaaatatgcgtactgttggtatgcgtatgcatgaaatgccattatttgtatgggcagttttcattacaacaattttattattattatcattacccgttttagcaggtgctattacaatgctattaacagatcgtaattttaatactacattttttgatgcagctggtggtggtgatcctattttatatcaacatttattt	313	0	2	1	1	0	1	0	0	0	1	2	0	0	0	0	0	0	0	0	0	0	0	0	0	0	0	0	0	0	0	0
SLIF_000037130	no rank	Thecamonas trahens ATCC 50062	0.843260188	Apusozoa	Apusozoa	Thecomonadea	Apusomonadida	Apusomonadida	Apusomonadidae	Thecamonas	Thecamonas trahens	'KP165389.1'	['Thecamonas trahens']	461836	4	9	attatcaagtatcgaatcacattctggtggttcggtagatttagctatctttagtttacatttagccggaatttcttcattattaggagctgtaaattttattacaactatcctaaatatgagaactccaggtatgtatatgcataaactaccattatttgtttggggagttttaattacagcagtattattattattatctttaccagtattagcgggagctattacaatgttattgactgatagaaactttaatactacattctttgacccagcaggtggaggagatccaatcttatatcaacatttattt	313	0	1	0	1	0	0	0	0	1	0	0	0	1	0	0	0	0	0	0	0	0	0	0	0	0	0	0	0	0	0	0
SLIF_000037223	genus	Micromonas	0.820987654	Archaeplastida	Viridiplantae	Chlorophyta	Mamiellophyceae	Mamiellales	Mamiellaceae	Micromonas		'FJ859351'	['Micromonas pusilla'| 'Micromonas commoda']	38832	3	3	actaagtcatattactagtcactcaggaggtgctgtagatttagctatttttagtttacacgtttcaggtgcaagtagtattttaggtgcaatcaactttattacaactatttttaatatgcgttcacctgggatgcatttacataacctgccattaatggtctgggctgttttagtaacagcatttttattattactttcattaccggttttggcaggtgctattacaatgcttttaacagatagaaactttaatacgactttttttgaccctgcaggaggaggggatcccgttttatatcaacatttattt	313	0	1	0	0	0	0	0	0	0	0	0	0	0	0	0	0	0	0	0	0	0	0	0	0	0	1	0	0	0	0	0
SLIF_000037433	kingdom	Metazoa	0.778461538	Opisthokonta	Metazoa							'TUNSA007-14'	[]	33208	520	1154	tttatctagtacagcaggttctcctgggatgtctatggatttagctattttttcacttcatttagctggggcttcatcaatattaggtgctgcaaattttattactacaatttttaatatgcgggctccaggtatgaccatgcataaaatgcctttatttgtatggtctatgttagttactgcatttttgctattgttggctgttccagttttagcaggtgcaattacgatgctactaaccgaccgtaattttggaactagtttctttattccagaaggtggaggtgaccctattttgtttttacacttattt	313	0	1	1	0	3	0	0	3	1	0	0	1	0	0	0	0	0	0	1	0	1	1	0	0	1	0	1	1	0	0	1
SLIF_000037468	superkingdom	Eukaryota	0.815384615									'OOMYA1949-08'	[]	2759	63	140	tttagcaggtatacaagcacattctggtggttcagttgatatagctatttttagtttacacttagcaggtgcttcttcaattttaggtgctattaatttcatagttactattcttaatatgcgaaaccctggaatgactgcacatagaacaccactttttgtatgatctgtttttattactgctattttattattattatcgcttcctgttttagcaggagcaattactatgttacttacagatagaaattttaatacttcattctttgatcctaacggtggtggtgatccagtattatatcaacatctgttt	313	1	2	0	0	1	0	0	0	0	1	0	3	0	1	2	0	0	1	0	0	0	0	0	0	2	1	0	0	0	0	0
SLIF_000037834	kingdom	Stramenopiles	0.792569659	Chromalveolata	Stramenopiles							'AF288091'	['Thraustochytrium aureum'| 'Dictyota dichotoma'| 'Vischeria magna'| 'Dictyota pulchella'| 'Feldmannia mitchelliae']	33634	71	135	tttggcatcggttcaagctcattcaggaccatccgtggatttggctatttttagtcttcatttggcgggtgcgtcttctattatgggtgctgttaatttcattacaacaattcttaatatgcgttgtcctggaatgagtatgcaccgaatgcctttgtttgtttggtctgtatttgttacagctattttgttgttgctttctcttcctgttttggcgggtgcaattacaatgttgttgacagaccgtaatttcaatacaacattctttgatccttgtggtggtggtgaccctattctttaccagcacctcttt	313	0	3	0	0	1	2	0	1	0	1	0	1	0	0	0	0	1	0	0	3	1	1	0	3	0	3	2	0	0	0	1
SLIF_000038216	genus	Micromonas	0.821538462	Archaeplastida	Viridiplantae	Chlorophyta	Mamiellophyceae	Mamiellales	Mamiellaceae	Micromonas		'FJ859351'	['Micromonas pusilla'| 'Micromonas commoda']	38832	2	2	actaagtcatattactagtcactcaggaggtgctgtagatttagctatttttagtttacacgtttcaggtgcaagtagtattttaggtgcaatcaactttattactactattattaacatgcgagggccaggtatgacatggcatcgattacctttatttgtatggtctgtatttattacagctatcttattacttttatctttacctgttttagctggtgcgatcactatgcttttaactgatcgaaactttaatacaacattcttcgaccctgctggtggtggagatcctattttattccagcatttattt	313	0	1	0	0	0	0	0	0	0	0	0	0	0	0	0	0	0	0	0	0	0	0	0	0	0	0	0	0	0	0	0
SLIF_000038226	superkingdom	Eukaryota	0.795665635									'DQ287690'	['Absidia idahoensis'| 'Allomyces macrogynus'| 'Paranapiacaba tricincta'| 'Phytophthora syringae'| 'Rhizopus oryzae'| 'Blastocladiella emersonii'| 'Pallenopsis sp. JA-2009'| 'Amanita porphyria'| 'Pythium sp. LY221g'| 'Thecamonas trahens'| 'Amanita flavoconia']	2759	8	8	attatcatcaattgaattccactcaggtggttcagttggcttagctatctttagtttacatttagcgggtatttcatctattttaggagcaatgaatttcattactactattttaaacatgagagctccaggtatgacaatgcatagattgcctttattcgtatgagctgtattcgttactgcaatcttattattattatcattaccagtattagcaggtgctattacaatgttattaacagatcgaaattttggaactgcattttttgaggcacaaacaggaggggatcctgtcctcttccagcatttattt	313	0	1	0	0	0	0	0	1	0	0	0	0	0	0	0	0	0	0	0	1	0	0	0	0	0	0	0	0	0	0	0
SLIF_000039005	superkingdom	Eukaryota	0.796296296									'JN202434'	[]	2759	5	5	attatctagtattgaaagtcattctggaggttcagtagatttagctatttttagtttacatttagctggagcttcttcaattttaggtgcaatgaattttattactaccgtaataaatatgagatcacctggtttaaaaatgcatagaattcctttatttgtttgagctgtatttattactgctttcttattattactttcattaccagttttagcaggtgcaattactatgctcttaacagataggaattttggtaccgccttttttgatgcacaaacaggaggggatcctgtcctcttccagcatttattt	313	0	1	0	0	0	0	0	0	0	0	0	0	0	0	0	0	0	0	0	0	0	0	0	0	0	0	0	0	0	0	0
SLIF_000039358	no rank	Ochrophyta	0.814814815	Chromalveolata	Stramenopiles	Ochrophyta						'AB334446'	['Ascocyclus orbicularis'| 'Ectocarpus sp.'| 'Kuckuckia spinosa'| 'Heterosigma akashiwo'| 'Petalonia fascia'| 'Chattonella marina'| 'Chattonella subsalsa'| 'Colpomenia sp. 1WA']	2696291	4	4	tttgagtagtgtgcaagcacactctgggcctgctgtagacttagcaatttttagtttacacttgtcaggagcttcttctattttaggagctcttaactttattacaactatttttaatatgagagcgcctggtatgtcaatgcatagattacctttaatggtttggtctgtactgattaccgcattcttattattattatctctacctgttcttgctggtgcaattactatgttattaacagatagaaattttggaaccgcattctttgatgcacaaactggaggtgatcctgttttatttcaacatttattt	313	0	1	0	0	0	0	0	0	0	0	0	0	0	0	0	0	0	0	0	0	0	0	0	0	0	0	0	0	0	0	0
SLIF_000039548	no rank	Sar	0.765957447	Chromalveolata								'GQ896380'	['Pythium grandisporangium'| 'Bigelowiella natans']	2698737	39	67	attggctagtgttcaatatcaccccggtgcgagcgtagaccttgctatttttagtcttcatatagcaggtgtatcttcgattgcgggtgcggtaaactttattactaccatcctaaacatgcgagcccctggtatgtacatgcacaggaccccattgtttgtttggtctgtttttatcacagcttttcttctattgttatcgctaccagttttagcgggtgctattactatgctattaactgatcgtaactttaacactctattttttgatccatcaggtggcggtgaccccgtgctttaccaacacttgttt	313	0	3	1	0	0	0	0	1	0	0	1	0	0	0	2	3	1	2	0	2	2	1	0	0	1	1	0	0	1	0	0
SLIF_000039864	species	AO694	0.831210191	Chromalveolata	Stramenopiles	Bacillariophyta	Bacillariophyceae	Naviculales	Naviculaceae	Navicula	AO694	'HQ317075'	['Navicula sp. BOL	908856	40	94	tctttcaggtattgtagcacactctggcggtgctgttgatttagctatctttagccttcatttatctggcatttcttctattttaggtgcaattaatttcatatgtactatacttaatatgcggactgaaagtttacctttccataaacttcctttatttgtatggtctgtgctaattacagctgttttactactgttatctttacctgtattagcaggggcaattacaatgctattaacagatcgaaactttaacaccacattcttcgaccctgcaggaggtggagatcctgttctctatcaacatttattt	313	0	1	0	0	0	0	0	0	0	0	0	0	0	0	0	0	0	0	0	0	0	0	0	0	0	0	0	0	0	0	0
SLIF_000040143	genus	Chrysochromulina	0.831746032	Chromalveolata	Hacrobia	Haptophyta	Prymnesiophyceae	Prymnesiales	Chrysochromulinaceae	Chrysochromulina		'DBCOI_000000073'	['Chrysochromulina tobinii'| 'Chrysochromulina simplex']	35140	15	34	attagcaggaatacaagcacattcggggggttctgttgattgtgcaatttattctttacatttagcaggtgtttcatcaatactaggtgctattaattttattgtaacaattacaaatatgcgtgctcctggaatgtcagctaatcgaacaccattatttgtttgagcggtttatattacagcatttttattgttattatcgttacctgttttagctggagcaataacaatgcttcttacagatcgtaactttaatactgcattctttgatccaaatggtggtggtgatcctgtgctttatcagcacttattt	313	0	1	1	1	1	0	0	0	0	1	0	1	0	0	1	0	0	0	0	0	0	3	0	0	0	0	1	0	0	2	1
SLIF_000041622	superkingdom	Eukaryota	0.803680982									'GQ120035'	[]	2759	2	2	tttagctactattcaataccatccagggggttcagtagatatggctatttttagcttgcatgttgctggtgcttcttctatagcgggggctattaattttataacaactataataaatatgcgatctttaggtatggatagtcaacgattacctttgtttgtatggtcagtattaataacagcggttttacttttgttatctttacctgtattagctggtgcgattactatgttattaactgaccgtaattttaatactactttcttcgaccctgcgggtggaggagatcctgtattatatcagcatttattt	313	0	1	0	0	0	0	0	0	0	0	0	0	0	0	0	0	0	0	0	0	0	0	0	0	0	0	0	0	0	0	0
SLIF_000041721	species	Metridia lucens	0.996805112	Opisthokonta	Metazoa	Arthropoda	Maxillopoda	Calanoida	Metridinidae	Metridia	Metridia lucens	'FCFC083-04'	['Metridia lucens']	134763	528	1106	tttggcaagtaacgtggcgcatgctgggagctctgtggacttcgccattttttcccttcatttggcaggtgtttcttccatcttgggggcaattaattttattaggactttaggaaacctccgagtatttgggatatttttagaccgaatgcccttattcgcttgggcagtattaatcacaactattttactcctcctttcccttcctgttttagccggggcaattaccatattattaacagaccgaaacttaaatactactttctatgacgtaggaggagggggggaccctattctctatcagcatctattt	313	0	0	8	0	0	0	0	0	0	0	0	0	0	0	0	0	0	0	15	337	0	12	0	0	0	0	0	0	0	0	0
SLIF_000041734	species	Clausocalanus pergens	1	Opisthokonta	Metazoa	Arthropoda	Maxillopoda	Calanoida	Clausocalanidae	Clausocalanus	Clausocalanus pergens	'DBCOI_000000130'	['Clausocalanus pergens']	149009	2270	5259	tttatctagaaacgtggcccacgcgggagggtcagtagatttcgcaattttttcgctacatctggcaggagtaagttctattttgggggcagtgaactttattagaaccttggggaacttgcgagtgtttggtatgcttttggaccgaatcccgttatttgcatggtctgttttagtaactgcgattcttttactattatctctaccagttttagctggggctattacaatattattaacagaccgtaatttaaatacgtctttttacgatgttgggggaggaggagaccctattctataccagcatttattt	313	0	0	213	30	18	0	0	0	24	0	0	0	0	22	0	9	16	0	67	141	0	0	2	3	0	62	0	25	0	0	0
SLIF_000041788	superkingdom	Eukaryota	0.828125									'MN317567'	[]	2759	439	1161	cttatctggaataaacgctcattcaggcggctctgtagacttagcaatattcagtttacatttagcaggaatatcttctttattaggagctattaattttataacaactatatttaatatgagatcacctggtttagagttgcataaacttcctttatttgtttgagcagttttaataacagcgtttcttcttctactatccttacctgttctagcaggagctataactatgctattaactgatagaaactttaatactacgttttttgatcctgcaggtggaggagatcctattctatatcaacatttattt	313	3	6	4	2	0	0	7	0	5	0	0	0	0	0	0	0	0	0	0	0	0	0	0	0	0	0	0	0	0	0	0
SLIF_000041880	superkingdom	Eukaryota	0.829652997									'MACRO1864-10'	['Phaeodactylum tricornutum'| 'Eucoilinae sp. BIOUG31956-G10'| 'Dictyota pulchella'| 'Fucus vesiculosus'| 'Mesogloia vermiculata'| 'Leotiomycetes sp. bc_besc_833f'| 'Cladosiphon zosterae'| 'Proselachista taeniiformis'| 'Liebmannia leveillei'| 'Stictyosiphon soriferus'| 'Padina sanctae-crucis']	2759	1217	2898	gttaagtagtgtacaggcgcattctggtcctgccgttgacttagcgatttttagtttacacttgtctggagcttcttctattttaggagctatcaactttattacaacaatcctaaatatgcgtgcacctggaatgagtatgcaccgtttacctttaatggtttggtcggtttttattaccgctatactactacttttatctttacctgttttagctggtgcaattaccatgcttttaacagatagaaattttaacacaactttttttgatcctgctggaggaggtgatcctgtattatatcagcaccttttc	313	0	1	4	1	3	1	2	2	1	2	2	1	1	5	0	0	1	2	0	6	0	2	1	1	2	1	4	1	1	0	1
SLIF_000041893	species	Thraustochytrium aureum	0.850793651	Chromalveolata	Stramenopiles	Bigyra	Labyrinthulomycetes	Thraustochytrida	Thraustochytriaceae	Thraustochytrium	Thraustochytrium aureum	'AF288091'	['Thraustochytrium aureum']	42467	134	287	gctttctagtgttgaagcacattcaggtccttctgtagatttggctatttttagtctacatttggctggtgcttcatctattttgggagcaattaattttattacaacaatttgtaatatgcgaagtcctggtatgactatgcatttgttgcctttgttttgttggtctgttttgattacagcggttcttcttttgttgtcattgcctgttttggctggtgctattacaatgcttttgtgtgatcgtaattttaacacaactttttttgatcctgcaggtggaggtgatcctattttgtatcagcaccttttt	313	0	0	2	0	0	0	0	0	0	0	0	0	0	0	0	0	0	0	0	0	0	0	0	0	0	0	0	0	0	0	0
SLIF_000041909	species	Cylindrotheca closterium	0.852201258	Chromalveolata	Stramenopiles	Bacillariophyta	Bacillariophyceae	Bacillariales	Bacillariaceae	Cylindrotheca	Cylindrotheca closterium	'AB020222'	['Cylindrotheca closterium']	2856	79	158	tctttctggaattattgctcactcaggtggttctgtagatttagctatttttagtcttcatttatcaggagccgcttctattttaggagcaattaattttatttgtaccattgtaaacatgagaaccgaaagtttaccattccataaattgcctttatttgtttgggcaatttttattacagctattcttttattgttatcgctaccagttctagcgggagctattactatgttattaactgatagaaattttaacacaaccttttttgatccagcaggtggaggtgatcctgttctttaccaacatttattc	313	0	3	2	0	1	2	0	1	0	0	0	0	0	0	1	1	0	1	1	1	0	2	0	0	3	0	4	1	1	1	1
SLIF_000041958	superkingdom	Eukaryota	0.820433437									'KC568456'	[]	2759	134	309	attatcaagtgttcaagcacactctggaccttctgtagatttagcaatctttagtttacacttagcaggtgcatcttcaattttaggtgcgattaactttatttgtactatatttaatatgcgatcacctggtttaagctaccaccgattacctttatttgtatgggcagttttaattacagctttcttacttttactatctcttcctgtattagctggagcaattactatgttattaactgaccgtaactttaatactactttcttcgacccagcgggaggaggagaccctgtattataccaacatttattc	313	1	0	2	4	3	2	0	2	0	0	2	4	4	1	1	5	2	1	1	7	1	7	3	5	3	6	2	3	3	2	0
SLIF_000041982	no rank	Sar	0.848580442	Chromalveolata								'AB020223'	['Ditylum brightwellii'| 'Skeletonema cf. pseudocostatum'| 'Grammonema striatula'| 'Skeletonema dohrnii'| 'Skeletonema japonicum'| 'Skeletonema pseudocostatum'| 'Skeletonema grethae'| 'Skeletonema tropicum'| 'Skeletonema menzelii'| 'Thalassiosira pseudonana'| 'Skeletonema subsalsum'| 'Skeletonema potamos']	2698737	51	118	tttatctagtggcacatcacattcaggtggtgctgtagatttagctatttttagtttacacttgtcaggagcttcgtcaattttaggtgcgataaattttatttgtactatttttaatatgcgagttaaaagtttatcattccataagttacccctatttgtatgggctgtattaataacagcattcttacttttattatcgttacctgttttagccggtgcaattacaatgttattaacagatcggaattttaacaccactttttttgatccagcaggcggaggtgaccctattttataccaacatttattt	313	0	3	2	2	0	0	0	0	1	1	0	0	0	2	0	0	0	2	1	2	1	0	3	1	1	3	0	0	0	1	0
SLIF_000042110	no rank	Prymnesiophyceae	0.790625	Chromalveolata	Hacrobia	Haptophyta	Prymnesiophyceae					'DBCOI_000000073'	['Chrysochromulina tobinii'| 'Chrysochromulina simplex'| 'Emiliania huxleyi']	2608131	8	10	tttatctggaattcatgcgcattccggcggatccgttgatgccgcaatctattcattacatttagccggcgtttcttcgatcttaggtgctgttaattttatcgttacaattacgaatatgcgagcgccaggtatgaccgctaatcgaacgccgttatttgtttgagctgtatacataacggcctttttgcttcttctttctctacccgttttagccggcgccattactatgctcttaacggatcgtaattttaacacctccttctttgatccaaatggcggcggcgaccctgtattatatcagcacttattc	313	0	2	1	1	0	0	0	0	0	0	0	0	0	0	0	0	0	0	0	0	0	0	0	0	0	0	0	0	0	0	0
SLIF_000042315	species	Cylindrotheca closterium	0.932907348	Chromalveolata	Stramenopiles	Bacillariophyta	Bacillariophyceae	Bacillariales	Bacillariaceae	Cylindrotheca	Cylindrotheca closterium	'AB020222'	['Cylindrotheca closterium']	2856	615	1703	tctttcaggtattattgcgcattcaggtggtgcagtagacttagcgatttttagtcttcacttatctggagcagcttctattttaggtgctattaattttatttgtacaattgttaatatgagaaccgaaagtcttccattccataagttacctttattcgtatggtctgttttcattactgcaattttactattattatctctaccagtattagcaggtgctattactatgttattaactgatagaaatttcaatactacattctttgatcctgcaggtggaggtgatcctgtattgtatcaacatttattc	313	0	1	2	2	1	1	0	0	0	0	0	1	0	0	0	0	0	1	0	2	0	0	0	0	0	0	0	0	0	0	0
SLIF_000042330	genus	Chrysochromulina	0.816455696	Chromalveolata	Hacrobia	Haptophyta	Prymnesiophyceae	Prymnesiales	Chrysochromulinaceae	Chrysochromulina		'DBCOI_000000073'	['Chrysochromulina tobinii'| 'Chrysochromulina simplex']	35140	163	372	tttatcgggtatcttagcccattctggtggtgctgttgattgtgctatttattcgttacatttagctggtgtttcatcaattttaggtgctattaacttcattgttactattactaacatgcgagcgcctggaatggctgcaaaccgaacacctttatttgtttgagccgtttatattacggcatttttattattactatcattaccagttttagctggcgctataactatgttattaactgaccgtaattttaacacttctttttttgatccaaatggtggtggtgatccagtgttatatcaacatttattt	313	0	0	1	0	0	0	0	1	0	0	0	0	0	0	0	1	0	0	0	0	0	0	0	1	0	0	0	0	1	0	1
SLIF_000042538	no rank	Eumetazoa	0.842767296	Opisthokonta	Metazoa							'CCSMA168-08'	[]	6072	83	181	attatcagggattgcagcgcattcaggtccatctgtagatttagctatttttagtttacatttagcaggtgcgtcatctattttaggtgctattaattttattactaccattttcaatatgcgagcacctggtatgaaattacataatatgccgttatttgtttgatcggttttaataacagcttttttattattattatcattacctgttttagctggagctattactatgttattaacagatcgtaattttaatactacattttttgatcctgcaggaggaggagatcctgttttatatcaacatttattt	313	0	0	2	1	2	1	0	0	0	2	0	0	0	0	0	1	0	2	0	1	1	2	4	0	0	0	2	0	0	1	0
SLIF_000042657	no rank	Micromonas pusilla CCMP1545	0.777089783	Archaeplastida	Viridiplantae	Chlorophyta	Mamiellophyceae	Mamiellales	Mamiellaceae	Micromonas	Micromonas pusilla	'FJ858268'	['Micromonas pusilla']	564608	6	6	actttcaaccgcagccttccatagtggaggagcagttgatcttgcaatcttttcattgcacgtaagtggagcttcttcaatccttggagcaattaactttatttcaaccatctttaacatgcgaggaccaggaatggaaatgcaccgaatgcctctttttgtatggtctgtgttgattactgctttccttcttttgctttcacttcctgtacttgcaggagctattacaatgttgttgactgaccgaaacttcaacactaccttctttgatcccgcaggtggaggagaccctatcttgtatcagcaccttttc	313	0	0	1	0	0	0	0	0	0	0	0	0	0	0	0	0	0	0	0	0	0	0	0	0	0	0	0	0	0	1	0
SLIF_000042724	superkingdom	Eukaryota	0.812307692									'AY534144'	[]	2759	17	32	attatcagctgtaagagctcactcagggtcttctgtggatttagctatttttagtttacacttagcaggtgcttcttcaatattaggtgccattaatttcataactaccatagttaatatgagacctagaggtatgactttttatagattacctttattttgttgggctgttttaattacagcagttttacttttattaagtttacctgtacttgctggtggtattactatgcttttaacagatagaaatttaaatactgccttttttgaccaagtgggtggtggtgatccagtactttatcagcatttattc	313	0	0	1	0	0	0	0	1	2	0	0	3	0	0	0	0	0	0	0	0	0	0	0	0	0	0	0	0	0	0	0
SLIF_000042998	class	Oomycota	0.850931677	Chromalveolata	Stramenopiles	Oomycota						'KF226724'	[]	4762	79	192	tttatcttctattcaagcacattctggtggttctgttgatttagctatttttagtttacacttagcaggtatttcttctattttaggtgctgcaaactttattactaccatttgtaatatgcgttgtcctggtatgactttccatagaatgcctttatttgtatgatctgtttttattactgctattttattattattatcattaccagtattagcaggtgcaattactatgttattaactgatagaaactttaatactactttttttgatcccgctggtggtggtgatcctgttttataccaacatttattt	313	2	0	2	0	1	0	1	0	0	1	0	2	0	0	2	1	2	0	2	0	1	0	3	2	4	4	2	2	2	1	1
SLIF_000043144	superkingdom	Eukaryota	0.814241486									'KP165389.1'	[]	2759	174	392	attatcatcagtagaattccattcaggaggagcagtagatttagcgatcttcagtttacacttagcagggataagttcaatattaggagcaagtaattttattacaacaatcttaaatatgagagcacctggaatggattttcataaaatgccattatttgtatgagcagtattaataacagcagtgttattattattatcattaccagtactagccggaggaataacaatgttattaacagatagaaactttaatactagtttctttgacccagcagggggaggagatcctatattataccaacacctattc	313	0	0	3	0	0	1	0	1	1	0	0	0	0	0	0	0	0	0	0	3	0	0	0	0	0	0	0	1	1	0	0
SLIF_000043188	class	Oomycota	0.821875	Chromalveolata	Stramenopiles	Oomycota						'HQ171174'	[]	4762	18	37	tttatcaagtattgaaagtcactcagggggtgcagtagatctagctatttttagtttacatttagcaggtatttcatcattattaggtgcaataaattttattacaacaataattaatatgagaaatccacaattatcttggaataggttacctttatttgtatgggctatttttataacagcatttttattattattatcattaccagttttagcaggagcgattacaatgttacttacagatcgtaattttaatacaacattttttgatccattaggggggggagatccaatattattccaacatttattt	313	0	0	4	0	0	0	0	0	0	0	1	0	0	0	0	0	0	0	0	0	0	0	0	0	0	0	0	0	0	0	0
SLIF_000043484	genus	Phaeocystis	0.815625	Chromalveolata	Hacrobia	Haptophyta	Prymnesiophyceae	Phaeocystales	Phaeocystaceae	Phaeocystis		'KC967226'	['Phaeocystis antarctica'| 'Phaeocystis globosa'| 'Phaeocystis pouchetii']	33656	26	42	attatctggtattcaagctcattctggtgcgtctgttgattgtgctatttactcattacatttagctggtgtttcatcaattttaggtgcaattaattttattgtaactattacaaatatgagagctccaggtatgaccgcgcatagaacaccattattcgtttgagctgtttatattactgcttttctacttttgttatctttacctgttttagctggtgctattacaatgttattaactgatagaaactttaatactgctttttttgattgcgctggtggtggtgatccggttttataccagcatttgttt	313	0	2	2	1	0	2	0	0	1	1	0	0	0	0	2	0	0	1	0	3	1	0	0	1	1	0	0	0	1	0	1
SLIF_000044330	species	Cylindrotheca closterium	0.85046729	Chromalveolata	Stramenopiles	Bacillariophyta	Bacillariophyceae	Bacillariales	Bacillariaceae	Cylindrotheca	Cylindrotheca closterium	'AB020222'	['Cylindrotheca closterium']	2856	2	2	tctttcaggtattattgcgcattcaggtggtgcagtagacttagcgatttttagtcttcacttatctggagcagcttctattttaggtgctattaattttatttgtacaattgttaatatgagaaccgaaagtcttccattccataagttacctttattcgtatggtctgttttcattactgcaattttactattattatccttaccagtattagctggtgcaatcactatgcttttaaccgatagaaactttggtacagctttttttgcagcagaagctggaggtgatccagtacttttccaacatctttt	312	0	0	1	0	0	0	0	0	0	0	0	0	0	0	0	0	0	0	0	0	0	0	0	0	0	0	0	0	0	0	0
SLIF_000044795	species	Thraustochytrium aureum	0.85488959	Chromalveolata	Stramenopiles	Bigyra	Labyrinthulomycetes	Thraustochytrida	Thraustochytriaceae	Thraustochytrium	Thraustochytrium aureum	'AF288091'	['Thraustochytrium aureum']	42467	23	50	tctttctagtgttgaagcccattctggttcttctgttgatttggctatttttagtttgcatattgcgggtgcttcttcaattctaggtgctattaattttattactactatctttaatatacgaagccctggtataactatacaccgtttgcctttgttttgttgggctgttttgattacagcttttttgttgttgctttctttgcctgtcctggctggtgccattactatgttgctgactgatcgtaattttaatactactttttttgaccccgccggtgggggtgaccctgttttgtaccagcacctgttt	313	0	0	1	0	0	0	0	0	0	0	1	0	0	0	0	0	0	0	0	1	0	0	0	0	0	0	0	0	0	0	0
SLIF_000044937	superkingdom	Eukaryota	0.811145511									'AB334482'	[]	2759	14	33	gttaagtagtattttagcacactctggtcctgctgtagatttagcaatttttagtttacacttatctggagcagcttcgattttaggagcaattaattttattacaactgtttttaatatgcgttctcctggactacactttcatagattatctttattagtgtgggcattaattattacttcatttttattattactttcattacctgttttagctggtgcaattactatgcttttaactgatagaaattttaatactagtttctttgaccctgctggaggaggggatccaattttatttcaacatttattt	313	0	2	1	0	0	0	0	0	0	0	0	0	0	0	0	0	0	1	0	0	0	0	1	0	0	0	0	1	0	0	0
SLIF_000045497	section	Cutleria sp.3MP	0.795665635	Chromalveolata	Stramenopiles	Ochrophyta					Reporter vector pCRE-Luc	'OZSEA1381-10'	['Reporter vector pCRE-Luc']	10000088	11	14	gttaagtagcataacgtctcactctggtggatcagtagatttagctatttttagtttacacttatcggggttaagtagtcttttaggtgctattaatttcattactacaatatttaacatgagaggtcctggaatgactatgcacagacttcctttatttgtttggtcagtcttaataacagcctttttactcctgttatcactccctgttttagcaggtgctattacaatgttacttacggaccgtaattttaatactagtttttttgatccagcaggtggaggagatcctatacttttccagcatttattt	313	0	0	1	1	0	0	0	1	0	0	1	0	0	0	0	0	0	0	0	0	1	0	1	0	0	1	0	1	0	0	0
SLIF_000046526	class	Oomycota	0.816513761	Chromalveolata	Stramenopiles	Oomycota						'HQ171167'	[]	4762	17	35	tttatcttctattacttaccactcaagcccatctgtagatttagctatatttagtttacacctagcaggtgcttcatcaatcttaggagctttaaactttattacaactatatttaatatgagatgtcctggtatgtctgctcataacttacctttatttgtttggtctgtacttattactgcttttttacttttattatctttaccagtattagcaggagctattactatgttattaactgatcgtaattttaacactagcttttttgatcctacaggtggaggtgatcctatactttaccaacatttattt	313	0	0	2	0	2	2	0	4	0	0	0	0	0	0	0	0	0	0	0	0	0	0	0	0	0	0	0	0	0	0	0
SLIF_000046774	kingdom	Metazoa	0.757009346	Opisthokonta	Metazoa							'TUNSA058-14'	[]	33208	41	78	gatgtctgggaaagaggggacgcctggtatgtcgatggatatggctatcttgtcgctccatttggctggcgcatcttcaattttaggggccgctaattttataacaacaatattcaacatgcgggctccagggatgactttgcaccgtatgcctttgtttgcttggtctattcttataactgcatttttgcttctacttgcgctacccgtgcttgcaggggccataacaatgcttcttacagaccgaaattttggaaccacattttttatcccatcgggcggcggagacccgattttgtttttgcatctgttt	313	0	1	1	0	1	0	0	0	0	0	0	1	0	0	0	0	0	0	0	0	0	0	1	0	0	0	0	0	0	0	0
SLIF_000047148	species	Paramoeba pemaquidensis	0.945686901	Amoebozoa	Lobosa	Discosea	Flabellinia	Dactylopodida	Paramoebidae	Paramoeba	Paramoeba pemaquidensis	'MK990593'	['Paramoeba pemaquidensis']	180228	13	37	actatctagtgtggttgcacattctactccttctgttgatttagctattttcagtcttcatttagctggtatagcttcaattgcagggtcaataaattatattacaactatttttaatatgagagttgctaaatatgatatgtttagattacctctttttatatgaggtatgttaattactgcttatttattagtgtttactttacctgttttagctggtgctatcactatgctattgacagatagaaattttaatacatctttttttgatccagctggagggggtgatccaatattatatcaacatttattt	313	0	0	1	0	0	0	0	0	0	0	0	1	0	1	0	0	0	0	0	0	0	0	0	0	0	0	0	0	0	0	0
SLIF_000047494	superkingdom	Eukaryota	0.826498423									'OOMYA056-07'	[]	2759	13	30	attatcaggtatagaagcccattccgttcatcagttgatttagctatttttagtttacatttagcaggtatttcatctttattaggagctattaattttattacaacaattattaatatgagaaatcctcaaatgagttgggatcggttacctctttttgtttggctatttttattactgcgtttttattattactttcattacctgttttagcaggaggtattacaatgttattaacagatcgaaattttaataccacttctttgatccattaggaggtggagatcctattttatttcaacatttattt	310	1	0	1	0	0	0	0	1	0	0	0	0	0	0	0	0	0	0	0	0	0	0	0	0	0	0	0	0	0	0	0
SLIF_000047519	kingdom	Metazoa	0.823529412	Opisthokonta	Metazoa							'GBCI0398-06'	[]	33208	3	17	tttatcaggaattgcagcgcattctggtccatcagtagatttagccattttcagtttacatttagctggagcttcatctattttaggtgcaattaattttataactacaattttcaacatgcgagcgcctggaatgaaattacataaaatgccgttatttgtatgatctgtattaattacagcatttttattattattatcattaccagttcttgcaggagctattactatgcttttaactgatcgtaattttaatacaacatttttcgatccagcaggaggaggagatcctgtattatatcaacatttattt	313	0	0	1	0	0	0	0	0	0	1	0	0	0	0	0	0	0	0	1	0	0	0	0	0	0	0	0	0	0	0	0
SLIF_000047600	class	Dinophyceae	0.729651163	Chromalveolata	Alveolata	Dinoflagellata	Dinophyceae					'HE610721'	[]	2864	113	307	actaagtacatcattaatgagtctatccactgtttcaattgatgtcattatatgaggtttactactatctggtctatcatcaacactaacatctcttaatttcaatagcactagtattaatatgagatgctatggtataactttacaccttatgattctctataattggtctattggtattacatcacttgatctacgattagttctacctatcttaacaggagctcttctaatgttagtaatagatcttcactttaattcaatattctttgatacattatttggaggtgatcctgtattctatcaacatttattc	316	1	1	1	1	0	0	1	0	4	0	0	0	0	1	1	0	2	1	0	5	1	1	1	3	1	0	0	1	1	2	1
SLIF_000047941	species	Asperococcus bullosus	1	Chromalveolata	Stramenopiles	Ochrophyta	Phaeophyceae	Ectocarpales	Chordariaceae	Asperococcus	Asperococcus bullosus	'DBCOI_000000278'	['Asperococcus bullosus']	27957	1	2	attaagtggtattcaagctcactcagggccttcagttgatttagcaatctttagtttacatttatctggggccgcttctattttaggggctattaattttattaccactatctttaatatgcgtgctcctggtatgactatggataggttacctctttttgtttggtctgtcttaataacagcatttttactcttattgtctcttcctgtcttagctggaggtattacaatgcttttaactgatagaaatttcaatacgactttttttgatcctgctggtggtggtgatcccgtattgtatcaacatttattt	313	0	0	1	0	0	0	0	0	0	0	0	0	0	0	0	0	0	0	0	0	0	0	0	0	0	0	0	0	0	0	0
SLIF_000048006	genus	Phaeocystis	0.816770186	Chromalveolata	Hacrobia	Haptophyta	Prymnesiophyceae	Phaeocystales	Phaeocystaceae	Phaeocystis		'JN131834'	['Phaeocystis antarctica'| 'Phaeocystis globosa'| 'Phaeocystis pouchetii']	33656	6	11	tttagctggtatacaagcacattcagggggttctgttgatttagcaatatttagtctacatcttgctggaatttcatctatcttaggcgctataaactttattgttactataatgaatatgcgtgcaccaggaatgacagcacacagagttcctttatttgtatgagctgtttttataacagcttttttacttttattgtcattgcctgttttagcaggggctattacaatgttacttacagatcgaaattttaatacatctttttttgatccaaatggaggtggtgatccaatactttatcaacatttattt	313	0	0	1	0	0	1	0	0	0	0	0	0	1	0	0	0	0	0	0	0	0	0	0	0	1	0	0	0	0	0	0
SLIF_000048384	kingdom	Stramenopiles	0.800623053	Chromalveolata	Stramenopiles							'AF288091'	['Thraustochytrium aureum'| 'Dictyota dichotoma']	33634	7	9	tcttgctagtgtagaagcacactcaggtccttcagtagatctagcgatttttagtttgcaccttgctggtgcttcatctattctaggtgctattaattttattactaccatttttaacatgcgtagtcctggaatgacaatgcatcgcctacctttgttctgttgggctgtattgattactgcagtacttttgctgctatcattgcctgtattggctggagcaattactatgttgcttactgaccgtaattttaacacaactttctttgaccctgcagggggaggagatcctgtactttatcaacaccttttc	313	0	0	1	0	0	0	0	0	0	0	0	0	0	0	0	0	0	0	0	0	0	0	0	0	0	0	0	0	0	0	0
SLIF_000049314	superkingdom	Eukaryota	0.776397516									'DBCOI_000000073'	['Chrysochromulina tobinii'| 'Ixodes pilosus'| 'Isochrysis galbana'| 'Scypholanceola sp. 4'| 'Emiliania huxleyi'| 'Phaeocystis pouchetii'| 'Chrysochromulina simplex']	2759	8	16	tttatccggtattcaggcacattctggcgcatctgttgattgtgctatttattcgttgcatttagcaggtgtgtcatctatactaggcgcaattaattttattgttactattacaaatatgcgagcgccaggtatgacagcacaccgtacaccattatttgtttgagctgtttatattacggcctttttattactattgtcattgcccgtattagctggtgcgattacgatgttattaactgatcgtaactttaatactgcatttttcgattgcgctggcggcggtgatccggtattgtaccagcacttattc	313	0	0	1	0	0	0	0	0	1	0	0	0	0	0	0	0	0	0	0	0	0	1	0	0	1	0	0	0	0	0	0
SLIF_000049797	class	Oomycota	0.846875	Chromalveolata	Stramenopiles	Oomycota						'OOMYA1264-08'	[]	4762	311	767	attatcaagtgttcaagcacactcaggtccttcagtagacttagctatttttagtttacacttagctggtgcatcttcaattttaggtgcaattaattttattaccaccattttaaatatgagagctcccggtttaactatgcataaattaccattatttgtgtgggcagtatttattactgtaattttattattattatctttacctgtattagctggtgcaattaccatgcttctaactgaccgtaattttaatactactttctttgaccctgctggtggaggagatcctgtattatatcagcatttattc	313	1	1	1	0	2	1	0	4	0	0	0	1	0	1	2	2	1	0	0	2	1	2	2	2	4	0	0	1	0	0	3
SLIF_000049959	species	Pedinomonas minor	0.819314642	Archaeplastida	Viridiplantae	Chlorophyta	Pedinophyceae	Pedinomonadales	Pedinomonadaceae	Pedinomonas	Pedinomonas minor	'AF116775'	['Pedinomonas minor']	3159	2	2	tttaagtttaatggaatatcattcaaattctagtgtagatatagtaatttttagtttacatgtttcaggtcttagttctttaataggttcgattaattttattgtaactattttttgtataaaaaatagaagtttatcttgaagggcgttaccactttttgtttgaagtatattaattacagcatttcttttaattttagcattacctgttcttgctagtggtttaacaatattattaactgatcgtcattttaatacaaatttttattctatttatggaggaggtgatccagttttatatcaacatcttttt	313	0	0	1	0	0	0	0	0	0	0	0	0	0	0	0	0	0	0	0	0	0	0	0	0	0	0	0	0	0	0	0
SLIF_000049995	class	Dinophyceae	0.694285714	Chromalveolata	Alveolata	Dinoflagellata	Dinophyceae					'EF036578'	['Heterocapsa triquetra'| 'Karlodinium sp. RS-24'| 'Heterocapsa rotundata'| 'Adenoides eludens'| 'Heterocapsa circularisquama'| 'Prorocentrum cassubicum'| 'Gymnodinium impudicum'| 'Amphidinium massartii'| 'Amphidinium operculatum']	2864	3	3	attatctacttccttaatgagctcttctagtatgggtattaatcttgttgtttatggattaatcttatctggtatctcatctactcttacctctgtttacatatttactactattcaaaacatgagagtccatggtatgacattctatcaattggatctttatgtttattctgttggtcttacttcaatattattagttgttgtattaccagttcttaccggtgcattaattatgttacttcttgatttacactttaatactgtattctttgatcccgtttatggtggtgatgtagtcttctatcaacatctattc	316	0	0	1	0	0	0	0	0	0	0	0	0	0	0	0	0	0	0	0	0	0	0	0	0	0	0	0	0	0	0	0
SLIF_000050376	superkingdom	Eukaryota	0.815384615									'GU071821'	[]	2759	20	47	tttatcaagtatacaaagccattctggaggttcggttgatttagctattttcagtttacatttggctggtatttcttctttattaggagctattaattttataactactataataaacatgagaagtgcttttttagagtggcatcgtctttctttatttgtatgggctgtttttattacagcatttcttcttttattatcgttgcctgtattagcaggtgctattactatgcttttaacagatcgtaattttaatacgacattttatgatcctgcaggcggaggtgatcctatactttatcaacatttattt	313	0	0	1	1	0	0	0	2	1	0	0	1	0	2	0	0	0	0	0	0	0	0	0	0	0	0	0	0	0	0	0
SLIF_000050483	superkingdom	Eukaryota	0.821316614									'AB020223'	[]	2759	3	3	attatctagtgtagcagctcattcaggtagtgctgtagatttagctatttttagtttacatatagcaggagcttcttctatcttaggagcaattaattttatttgtactattataaatatgaggactaaaagtttatcttttcataaactacctttatttgtttggtctgtacttattacagctttcctattgttattatctttacctgtattagcaggagcaattactatgctactaaccgatagaaacttcaataccacattcttcgatcctgcaggtggtggtgatcctattttataccagcatttattc	313	0	0	1	0	0	0	0	0	0	0	0	0	0	0	0	0	0	0	0	0	0	0	0	1	0	0	0	0	0	0	0
SLIF_000050586	class	Oomycota	0.8375	Chromalveolata	Stramenopiles	Oomycota						'EU350522'	[]	4762	30	66	tttatcatctattgaatttcattcaggtggtgcagttgatttagcaatttttagtttacatttagctggtatatcttctattttaggtgcaagtaattttattactactattttaaatatgagagcacctggtatgactatgcatagaatgcctttatttgtatgagctgtatttattacagctatattattattattatcattacctgtattagctggtgctattacaatgttattaactgatagaaattttaatacatcattttttgatcctgctgcaggtggtgatccaattctttatcaacatttattt	313	0	0	1	0	0	0	0	1	0	0	0	0	0	1	1	0	0	1	0	2	1	0	0	0	1	0	0	1	0	2	0
SLIF_000050628	species	Asplanchna sieboldi	0.821875	Opisthokonta	Metazoa	Rotifera	Monogononta	Ploima	Asplanchnidae	Asplanchna	Asplanchna sieboldi	'AF416994'	['Asplanchna sieboldi']	84397	34	60	attatctagtatcgagtttcatggtggtacttctgtagaatttgctatttttagtttacatatttctggtgcagcgtctattttaggtgctattaattttatttgtacaatttttaatatgcgtgctattggtttaactttacataggatgcctttatttgcttggtcagtgttaattactgcatttttattgttattatcattaccggtattagcaggtgcaattactatgttgttaactgatcgtgcttttggtactatgttttataaccctgcaggtggtggtgatcccgtgttataccaacatttattt	313	0	0	2	3	0	0	0	1	5	0	0	0	0	0	0	0	0	0	0	0	0	0	0	0	0	0	0	0	0	0	0
SLIF_000051070	class	Oomycota	0.834375	Chromalveolata	Stramenopiles	Oomycota						'AY534144'	[]	4762	46	75	gttatcgagtgttcaggctcactcaggtccatcggttgatttagcgattttcagtttacacttatctggagcttcttcgattttaggtgcgataaattttattacgacaatttttaatatgagagctcctggtttaactatgcatagattacctttatttgtttgggcagttttaattacagcttttttattattactatcgttgcctgtattagcgtcggctattactatgttattaactgatcgtaactttaatacaaccttttttgatcctgctggtggtggtgatcctgtactttaccagcatcttttt	313	0	0	1	0	1	1	0	0	1	0	0	1	0	0	1	0	2	0	2	1	0	2	1	0	1	1	1	1	1	1	0
SLIF_000051088	superkingdom	Eukaryota	0.834890966									'GU071819'	[]	2759	2	3	tttaagtggtatacaagcacattcaggtgcatctgtagacttagctatatttagtttacattttgcaggtgcttcatcgttattaggtgctataaattttatagttacgattgtaaatatgagagctccaggtttacatatgcatagattacctctatacgtatggtcaatattagtaactgctgtattattattattgtcattacctgttttagcgggagctattacgatgttattaactgatagaaatttaaatacaactttttatgatcctgcaggtgggggtgatcctatattataccaacatttattt	313	0	0	1	0	0	0	0	0	0	0	0	0	0	0	0	0	0	0	0	0	0	0	0	0	0	0	1	0	0	0	0
SLIF_000051435	genus	Phaeocystis	0.833333333	Chromalveolata	Hacrobia	Haptophyta	Prymnesiophyceae	Phaeocystales	Phaeocystaceae	Phaeocystis		'AB000120'	['Phaeocystis antarctica'| 'Phaeocystis globosa'| 'Phaeocystis pouchetii']	33656	27	595	actttctggaattttagctcactctggaggagctgtagatttagctatctttagtttacatttagctggaatttcatcgattttaggtgctataaactttattgttacaattttaaacatgcgatgccctggaatgacagctcacagaactccattattcgtttgagctgttttcattacagcttttttattattactttctttacctgttttagcgggtgctattacaatgcttctaacagatagaaattttaatacttctttcttcgatccgaatggtggaggagatcctgttctatatcagcaccttttt	313	0	0	1	0	0	0	0	1	0	0	0	2	0	0	0	0	0	0	0	0	0	1	1	1	2	0	0	0	0	0	0
SLIF_000051518	genus	Chrysochromulina	0.802507837	Chromalveolata	Hacrobia	Haptophyta	Prymnesiophyceae	Prymnesiales	Chrysochromulinaceae	Chrysochromulina		'DBCOI_000000073'	['Chrysochromulina tobinii'| 'Chrysochromulina simplex']	35140	9	10	gttatccggtatacacgctcattcaggcggttcggtggatgctgctatttattcgttacatttagctggtgtttcatctattttaggcgcaattaattttattgtaacaataacaaacatgcgcgcgccaggtatggccgcaaatcgcacgccattatttgtttgagccgtttgaataacagcttgattgcttttgctttcattgcctgttttggctggcgcaataactatgttattaacagatcgtaattttaatacttcattttttgatccaaatggcggcggtgatccagtattatatcagcatttgttt	313	0	0	1	0	0	0	0	1	0	0	0	0	0	0	0	0	0	0	0	0	0	0	0	0	0	0	0	0	0	0	0
SLIF_000051661	superkingdom	Opisthokonta	0.828125	Opisthokonta								'CP009079'	[]	33154	4	4	cctatccggattacaaagtcatagtggtcctagtgttgatctagctatttttgcactgcatttatctggagtaagtagtttgttgggagcaatgaacttcatcactaccatattaaacatgagaagccctggtataagattacataaattagccctatttggatgggctgtagtggttacagcagttctattgcttttatctttacctgttttagccggagctataacaatggttttaacagatagaaattttaacacatctttttttgaattagctggaggaggagaccctatattataccaacatctattc	313	0	0	1	0	0	0	0	0	0	0	0	0	0	0	0	0	0	0	0	0	0	0	0	0	0	0	0	0	0	0	0
SLIF_000051736	order	Amphipoda	0.788819876	Opisthokonta	Metazoa	Arthropoda	Malacostraca	Amphipoda				'WW461-08'	[]	6821	216	489	attaagtagtttatcgggacatccaggtgcggctgttgacatggctatttttagtttgcatttggcgggcatgtcatcaatacttggctcgattaatattattgttaccatattcaatatgagagcaccgggaatgaaccttcttaagatgcctctatttgtatggtctattttattaacagcgcttttgcttgtgctagccctacccgttctggctggagccattactatgcttttaactgatcgtaattttgggacaagtttttttactccagagggtggtggtgatcctattttattccagcatttattt	313	0	0	1	0	0	2	0	0	0	0	0	0	0	0	0	0	0	0	0	0	0	0	0	0	0	0	0	0	0	0	0
SLIF_000051770	superkingdom	Eukaryota	0.817901235									'GQ119952'	[]	2759	78	203	gttatcgagtggcagttcccactcaggagcttctgtggacttagctatttttagtttacatttgtcaggagcttcttcaattttgggtgctataaattttatatgtacaatttttaatatgagattacctggattatatatgcacaaattgcctttatttgtatggtcagtattaataacagcatttttgttgttactgtctttacctgttttagcaggagctattactatgttattgactgatagaaattttaatacaacatttttcgaccctgcaggaggtggtgatcctattttatatcagcatttattt	313	0	0	1	0	0	0	0	0	0	0	0	0	1	1	2	1	1	1	0	2	0	1	0	0	1	0	1	0	4	0	0
SLIF_000051774	species	Brisaster fragilis	0.996805112	Opisthokonta	Metazoa	Echinodermata	Echinoidea	Spatangoida	Schizasteridae	Brisaster	Brisaster fragilis	'AJ639906'	['Brisaster fragilis']	271689	9	13	actatctagtaacatagcacacgcaggaggatcagtagaccttgccattttctcactccacctagcaggtgcatcctcaattctagcctctattaacttcataacgacaataataaaaatgcgagcaccaggcatttcttttgaccgccttcctctgtttgtttgatctgtatttgtgacaacatttttactacttctttccttgccagttctagctggggcaataacgatgcttctaacagatcgaaacattaacaccactttcttcgaccctgcagggggaggagatccaatcctatttcaacatttattc	313	0	0	1	0	1	0	0	0	0	0	0	0	0	0	1	0	1	0	2	0	0	0	0	0	0	0	0	0	0	0	0
SLIF_000053016	superkingdom	Eukaryota	0.826086957									'DQ186202'	[]	2759	567	1564	tttgtctagcgctaacgctcattcgggagcttcagtagatttagctatttttagtttacatttatcaggagctgcatctatattaggggctataaactttatttgtactattttaaacatgagagttaaaggtttatttatgcatagactacctttatttgtatggtctatattaattacagctttcttgttgttactttcgttaccggtattagctggagctatcactatgcttttaacagatagaaattttaatactacgttttttgatccagctggtggtggtgatcccgtgttatatcaacatttattt	313	0	0	0	7	0	0	0	2	0	0	0	0	0	0	0	0	0	0	0	0	0	0	0	0	0	6	0	0	0	0	0
SLIF_000053022	species	Synura synuroidea	0.836990596	Chromalveolata	Stramenopiles	Ochrophyta	Chrysophyceae	Synurales	Mallomonadaceae	Synura	Synura synuroidea	'AF222718'	['Synura synuroidea']	47573	50	116	tttgagtagtgctcaggctcactcaggaccatctgttgatctagcaatttttagtcttcacttatctggtgcggcatctattttaggtgctattaattttattactactatctttaatatgagagctccaggtatgacaatgcatagacttccattatatgtttggtcaattttaattacatcttttctacttttactttcattacctgtattaggtggtgcaattactatgcttttaactgatagaaattttaacactactttctttgatcctgcggggggaggtgatcctgttttataccaacatttattt	313	0	0	0	3	0	0	0	2	0	0	0	1	1	0	0	0	0	2	3	1	0	2	0	1	2	0	2	1	0	1	0
SLIF_000053056	no rank	Eumetazoa	0.780487805	Opisthokonta	Metazoa							'MHCLM364-08'	[]	6072	10	16	attgagtagtatagcagcgcattcaggtggttcagttgatattgcaattttcagtcttcacttagctggagcttcttcaattcttggtgcagtgaattttattacaacaattatgaacatgcgagctcctggaatgactgcagatagactgccactttttgtatggtcaattttcattactgcgttccttcttcttctttctcttcctgtattagctggtgcgattactatgcttttaactgatagaaatttcaatacaagtttctttgatccagcagcaggtggtgacccaatcctttaccaacacttattt	313	0	0	0	2	0	0	0	0	0	0	0	0	0	0	0	0	0	0	0	0	0	0	1	0	2	0	0	0	0	0	0
SLIF_000053060	superkingdom	Eukaryota	0.826625387									'ECMOL284-11'	[]	2759	13	40	attagcaagtattgtagcacatagtgggggttccgttgatttagctatttttagtttacatttagcgggtatttcttcgattttaggtgccataaattttattactacaattataaatatgcggatgcccgggatgactttccacagattacctttatttgtgtgggctgtatttatcacagctattcttcttcttttgtcattacctgtacttgctggagcaattacgatgttattaactgatcgaaattttaataccacgttttttgatccagctggaggtggtgatcctattctttatcaacatttattt	313	0	0	0	2	0	0	0	1	0	0	0	0	1	2	0	0	0	0	0	0	1	0	1	0	1	0	1	0	0	0	0
SLIF_000053072	species	Emiliania huxleyi	0.835913313	Chromalveolata	Hacrobia	Haptophyta	Prymnesiophyceae	Isochrysidales	Noelaerhabdaceae	Emiliania	Emiliania huxleyi	'JN022704'	['Emiliania huxleyi']	2903	23	55	tctagccggtatacaagcacattccggaggttctgttgattgtgcaatttactctttacatttagcgggagtatcatcaattttaggtgctattaactttattgttacaattactaacatgcgtgcaccaggaatgtcagcaaatagaacacctttatttgtttgagctgtttatattacagcctttttacttttattatccttacctgtacttgctggtgctattacaatgcttttaacagatcgtaactttaatacatctttctttgaccctaatggtggtggtgatccagtactttatcagcacttattc	313	0	2	0	2	1	0	0	1	0	0	0	0	0	0	0	0	0	0	0	0	0	1	0	0	1	1	0	0	0	0	1
SLIF_000053401	class	Dinophyceae	0.74556213	Chromalveolata	Alveolata	Dinoflagellata	Dinophyceae					'HE610721'	[]	2864	21	41	actaagtacatcactaatgagtctatccactgtttcaattgatgtcattatcttaggtttattactatctggtctatcatcaactctaacatcttttaatttcaataatacaaatactaatatgagatgctatggtatgactttacaccttatgattctctataattggtctattggtattacatcatctgtattactattagttctacctatcttaacaggagctcttctaatattattaatagatcttcactttaattcagtattctttgatgcattatttggaggtgatcctgtattctatcaacatttattc	316	0	0	0	1	0	1	0	1	0	0	0	0	0	0	0	0	0	0	0	0	0	0	0	0	2	0	0	0	1	0	0
SLIF_000053522	phylum	Echinodermata	0.802469136	Opisthokonta	Metazoa	Echinodermata						'GBEH5394-14'	[]	7586	58	129	tttaagtagtgctttagctcattctgggccttcggttgatctagctatttttagtttacatatagctggtgcttcatctattttgggtgctattaattttattacaacaattattaatatgcgtgctcctggtttgtcttttcataggttacctttgtttgtttgaagtatttttattaccgctattttattgttattatcattacctgttttagctgctggtattactcaattattatgtgatcgtaactttaatactagtttttttgatccagccggtggtggtgatcccgttttatttcaacatttgttt	313	0	1	2	2	1	0	0	0	0	1	1	0	0	0	0	0	0	3	0	1	2	1	0	0	0	0	0	0	1	2	0
SLIF_000053600	superkingdom	Eukaryota	0.796923077									'EF406097'	[]	2759	37	75	gctttcaagtattgctagccactcaggtggtgctgtagatttagcgatttttagtctacacttatcaggtgcttcaagtattcttggtgcaattaactttattacaactgtaattaacatgcgtgctccaggtatgagtatgcaccgcttaccattatttgtatgggcagtatttattacagcattcttacttttattatcacttccagtattcgctggggcgattactatgttattaactgatcgaaatttcaatactacattctttgatccagcaggtggtggtgatcctgtattattccaacacttattt	313	0	2	0	1	3	0	0	0	0	3	1	0	1	2	1	0	0	0	0	0	1	1	0	1	0	0	0	0	1	0	0
SLIF_000053762	class	Oomycota	0.839116719	Chromalveolata	Stramenopiles	Oomycota						'OOMYA395-07'	[]	4762	102	229	attatctaatgctttattccattctggcccttccgtagatttagttatatttagtttacatatggcaggtatttcttctatattaggtgctgttaattttataacaactatttttaatatgagatctcctggcttaagtatgcttaaattacctttattcgtatggtctgtattaataactgcttttttattattattatctttaccagtattagctggtgcaattactatggtattaaccgatcgtcatatgaataccgtattttttgaccctaagggtggtggtgatcctgtattataccaacatttattt	313	1	0	1	1	2	2	1	1	4	1	0	2	1	4	2	3	1	2	2	3	2	2	1	1	6	4	2	0	4	3	2
SLIF_000053925	suborder	Aplousobranchia	0.808176101	Opisthokonta	Metazoa	Chordata	Ascidiacea	Enterogona				'TUNSA061-14'	[]	32436	10	450	attgtcatcaacagctggtacgcctggcatgtcgatggatctggcgatcttctcgcttcaccttgctggtgtttcatcaatcctcggtgctgctaactttatcaccacgatctttaacatgcgtaccccgggcatgacattgcataaaatgccattgtttgcatgggccatgttgatcactgcgtttttgctattgcttgcggttccggttttggctggtgcgatcaccatgctgttgaccgaccgtaattttggcacaactttctttattccagaaggcggcggtgacccaatcctgttcctgcatctgttc	313	0	0	0	1	1	0	0	1	0	0	0	1	1	0	0	0	0	0	0	0	0	1	0	0	1	0	0	2	0	0	0
SLIF_000053975	order	Amphipoda	0.780864198	Opisthokonta	Metazoa	Arthropoda	Malacostraca	Amphipoda				'WW461-08'	[]	6821	112	210	attaagtagccttgttggtcacccaggggctgcagttgatatggcaatatttagtctgcacttagctggaatgtcatccatacttggtgccattaatatgattgtgactatctttaatatgagagctcctggcatgagtctctttaaaatgccactttttgtttggtcaattttaataacagcgttcttgctagtattagcacttccagttctagctggggctattactatgctacttactgaccgtaactttggaacaacttttttctctcctgaaggtggaggcgaccctatattattccagcatttattc	313	0	1	0	1	0	0	0	3	0	0	0	0	0	0	0	0	0	0	0	1	0	0	0	0	0	0	1	0	0	1	1
SLIF_000054240	kingdom	Stramenopiles	0.819314642	Chromalveolata	Stramenopiles							'EF406100'	[]	33634	71	167	tttagcaagtatagcgtatcattctggaccttctattgatttagctatttttagtttacatttagcaggggcttcgtcaattttaggagcgtctaattttattacaacaatttttaatatgagggcacctggtatgtatttacataaattgcctttatttgtttgggctgttttaattacagcctttttattattactttcgttacctgtatttgcgggggctattacaatgttattaactgatcgtaattttaatacaactttttttgatcccgcaggaggaggagacccggtattataccagcatttgttt	313	1	2	1	3	0	2	0	1	3	1	3	2	2	1	0	1	2	2	0	4	2	1	1	1	5	2	1	0	4	0	1
SLIF_000054300	class	Dinophyceae	0.683139535	Chromalveolata	Alveolata	Dinoflagellata	Dinophyceae					'EF434625'	[]	2864	752	1589	ttaagcacttccctgatgagtttatcgccggtggccgtggatctcatcatcgacgctttacttgtggctggtgtctcttcttttttctcgtctcttaacttcttaggaacccttggtaacctccgtttgcagggccttaccttaggagtagtgcctttattcccttggggtatccttatcacagccattttgcttctcttaactcttccaatcctgtcgggggctctagtcttcctgttagcggatttgcatttcaatacgatctattttgatccggcctttggaggtgatccggtcttgtatcaacatttcttt	315	0	1	0	1	0	1	1	3	0	0	0	2	0	1	3	0	1	0	0	6	1	2	1	0	2	0	1	0	0	0	0
SLIF_000054716	no rank	Ochrophyta	0.830188679	Chromalveolata	Stramenopiles	Ochrophyta						'AB334444'	['Ascocyclus orbicularis'| 'Dinobryon bavaricum'| 'Dinobryon divergens'| 'Heterosigma akashiwo'| 'Chattonella marina'| 'Chattonella subsalsa'| 'Colpomenia sp. 1WA']	2696291	78	182	tttaagtagtgtacaagcgcactctggtccttcggtagatttagctattttcagtcttcacctttcaggagctgcttctattttaggtgctattaattttattacaacaatttttaacatgcgcgcacctggaatgacaatgcatagattaccattgtatgtgtggtcagttttaataacttcttttttattgttattatctttacctgtattgggaggagcaataactatgttattaactgatcgtaattttagtacaaccttttttgatccagcagggggaggagatccaatactttttcaacatttattc	313	0	1	0	1	1	0	2	1	2	0	2	1	3	0	2	0	1	0	1	3	0	1	1	0	4	0	0	1	0	0	0
SLIF_000055269	species	Rhizosolenia setigera	0.860759494	Chromalveolata	Stramenopiles	Bacillariophyta	Coscinodiscophyceae	Rhizosoleniales	Rhizosoleniaceae	Rhizosolenia	Rhizosolenia setigera	'AB020226'	['Rhizosolenia setigera']	3005	171	370	gttgtctagtggtaattctcattcaggagcttcagttgatttagctatttttagtttacatttatcaggagctgcttctattttaggagctattaatttcatatgtactattttaaacatgcgtgttaaaggtttatttatgcatagattacccttatttgtttggtcaatcttaataaccgctgttttacttttattatcgttacctgtattagcaggtgcaattacaatgcttttaacagatcgtaatttcaatactaccttttttgatcctgcaggaggaggagatcctgtattgtaccaacatttattc	313	0	0	0	1	0	0	0	0	0	0	0	0	0	0	0	0	0	0	0	0	0	0	0	0	0	1	0	0	0	0	0
SLIF_000055750	superkingdom	Eukaryota	0.808641975									'CNIDC017-14'	[]	2759	2	2	attatcatctaaagcaggtcagccaggtcctgcaatggatttggcaatattaagtttacacttagcgggtgcctcttcaattttaggtgcagtaaattttataaccacaatttttaatatgcgagcacctggaatgaaattacataatatgccgttatttgtatgatctgtattaattacagcatttttattattattatcattaccagtacttgcaggagctattactatgcttttaactgatcgaaattttaatacaacattttttgatcccgcaggaggaggagatcctgtattataccaacatttattt	313	0	0	0	1	0	0	0	0	0	0	0	0	0	0	0	0	0	0	0	0	0	0	0	0	0	0	0	0	0	1	0
SLIF_000056008	superkingdom	Eukaryota	0.709401709									'EU126141'	[]	2759	86	205	tttaagtactagtttaatgaatttatctcctgtagatattgacttacttattataggattattattatcaggtatttcttcttttatgacttctttaaacttttttactactattataaatatgaaagattatggattaactgtttctttattatcactttatacttttactatattaataactacattattactccttttatcattacctatattaacagccactttttttaagatattttcagatttacattttaatactatattctttgatactaatttttatggagatcctattttatatcaacatttattt	316	0	1	0	1	1	0	0	0	1	0	0	0	0	0	1	0	0	0	0	1	0	1	0	0	0	0	0	0	1	0	0
SLIF_000057594	species	Punctaria latifolia	1	Chromalveolata	Stramenopiles	Ochrophyta	Phaeophyceae	Ectocarpales	Chordariaceae	Punctaria	Punctaria latifolia	'DBCOI_000000279'	['Punctaria latifolia']	90013	94	238	actaagtggtattcaagcacattcagggccttcagtagatttagctattttcagtttacacttatctggagcggcttcaattttaggtgctattaattttattactactatttttaacatgcgtgcacctggtatgactatggatagattacccctttttgtttggtcagttttaataacagcatttttacttctattgtctcttcctgttttagcaggtggtattacaatgcttttaactgatagaaatttcaatactactttttttgatcctgctggtgggggagatcctgtattataccaacatttattt	313	0	0	0	1	0	1	0	0	0	0	0	0	0	0	0	0	0	0	0	0	0	0	0	0	0	0	0	0	0	0	0
SLIF_000058182	kingdom	Alveolata	0.677233429	Chromalveolata	Alveolata							'EF036578'	[]	33630	6	6	tttatctacctctactatgtccctttctattactggtactgctatgttagcgggttctttattagtagcaggtttagcatctacttttacttctgttaactttgttcttacaatggttatcaatcgtattatgggtctaatgattattaactgcttatattccgtttgtattgtagttactgctgctttacttctggttgttcttcctgttcttacagctgctttatttatgttagctggtgatctaatgttcaatacttgcttctttgatcctacatttggtggtgacgtcgtactgtatcaacacttattc	313	0	0	0	1	0	0	0	0	0	0	0	0	0	0	0	0	0	0	0	0	0	0	0	0	0	0	0	0	0	0	0
SLIF_000058321	superkingdom	Eukaryota	0.784194529									'NATMERTZ26SVA'	[]	2759	12	30	tttatcagatatagctgcacatgcaggtcccgcagtggatttagcaatattcagtttacatgtagcaggtgctagttctatagcaggtgcaataaattttataacgacaataataaattgtagaataacaggtatgcattattacagggtacccttatttatatgagctttatttgtaacagcaatattattattactatctttgcctgttttagcaggtggaataacaatgttactaacagatagaaattttaatacgaccttttttgatccaacgggaggaggagatccaatattatatcaacatttattt	313	0	0	0	1	0	0	0	0	0	0	0	0	0	0	0	0	0	0	0	0	0	0	0	0	0	0	0	0	0	1	0
SLIF_000058504	genus	Chrysochromulina	0.805642633	Chromalveolata	Hacrobia	Haptophyta	Prymnesiophyceae	Prymnesiales	Chrysochromulinaceae	Chrysochromulina		'KJ201908'	['Chrysochromulina tobinii'| 'Chrysochromulina simplex']	35140	11	19	actttcaggtattcaagctcactctggtggttccgttgattgtgcgatctactcacttcacttagctggggtttcatcaattctaggagctatcaatttcatcgtaactattactaatatgcgcgctcccggaatgacagcaaaccgaactccactattcgtatgagctgtttttatcacagcatttttgcttctattatcgttgcctgtacttgctggtgcaattactatgttattaactgacagaaactttaacacttcttttttcgatccagccggtggtggtgaccctgtgttataccaacatcttttc	313	0	0	0	1	0	0	0	0	0	0	0	0	1	0	0	0	0	0	0	0	1	0	0	0	0	0	0	0	0	0	0
SLIF_000058505	no rank	Thecamonas trahens ATCC 50062	0.838006231	Apusozoa	Apusozoa	Thecomonadea	Apusomonadida	Apusomonadida	Apusomonadidae	Thecamonas	Thecamonas trahens	'KP165389.1'	['Thecamonas trahens']	461836	2	2	tctaagtcatattacgagccactctggtggtgcagttgatttagctattttcagtttacatttagccggagtttcatcgttattaggagcagttaactttattactactattattaacatgagagttcctggtttaacaatgcataaattaccattatttgtttgggcagtattaattacagcagttttattattgttatcattacctgtattagcaggagcgattactatgttattaactgaccgtaactttaatactagtttctttgaccctgcagggggaggagatcctattttataccaacacttactc	313	0	0	0	1	0	0	1	0	0	0	0	0	0	0	0	0	0	0	0	0	0	0	0	0	0	0	0	0	0	0	0
SLIF_000059057	class	Dinophyceae	0.700879765	Chromalveolata	Alveolata	Dinoflagellata	Dinophyceae					'HM067001'	[]	2864	11	21	attaagtacatctattatgacattaacaagtatttcaacagatcttatcttatatagtttattactctctggtgtctcaacaagtttaacatctatcaatatcaatattacaattcacatatggaaaccaacaatattaacattattaaatatggatatctatatatggagtcttattctaataggttatatgttgattatcgtattaccaatattaacaggatctctattaatggtattatgtgatctgcactacaatacaatattctttgatcccttatatggtggagatcctatattttatcaacatatattt	316	0	0	0	1	0	0	0	0	0	0	0	0	0	0	0	0	0	0	0	0	0	0	0	0	0	0	0	0	0	0	0
SLIF_000059604	genus	Chrysochromulina	0.816199377	Chromalveolata	Hacrobia	Haptophyta	Prymnesiophyceae	Prymnesiales	Chrysochromulinaceae	Chrysochromulina		'KJ201908'	['Chrysochromulina tobinii'| 'Chrysochromulina simplex']	35140	3	3	attagctggtattcaagcacattcgggtggttctgttgactgtgctatttattcgttacatttagctggtgtttcatcaattcttggtgcaattaattttattgtaacaattacgaatatgcgcgcgcccggtatgtcagcaaatcgaacaccattatttgtttgggctgtttatattacagcatttttattgttgttgtcattaccagttttagctggcgcgattacaatgttactaactgatcgtaatttcaatacatcatttttcgatcctaatggtggtggtgatccggtattatatcaacatttgttt	313	0	0	0	1	0	0	0	1	0	0	0	0	0	0	0	0	0	0	0	0	0	0	0	1	0	0	0	0	0	0	0
SLIF_000060175	superkingdom	Eukaryota	0.791277259									'HQ724973'	[]	2759	18	45	tttagctagtatagctgcacactctggaggatcagttgatctggctatattcagtcttcaccttgctggtgcatcttctattttaggagccgcaaactttattacaacaatttttaatatgcgagcacctggtatgactgccgaccgacttcctctttttgtttggtctgttttcataactgctttcttattactcctttcgcttcctgttcttgccggagcaataactatgctcttaactgatcgaaacttcaatacaagtttctttgatcccgcaggaggtggtgatcctatcttataccaacatcttttt	313	0	0	0	1	0	1	4	0	2	0	0	1	0	0	0	0	0	0	0	2	0	1	1	3	2	0	1	0	2	1	0
SLIF_000060354	order	Eunicida	1	Opisthokonta	Metazoa	Annelida	Polychaeta	Eunicida				'POLNB1402-14'	[]	65495	1934	4390	cttagcaagaaatattgcccacgcgggcccctctgtagatatggctattttctcccttcaccttgcggggatttcctctatccttggggccattaattttattactacagttattaacatacgatgaagaggattacgactagaacgaatccccctattcgtgtgaggagtagttattactactattctcctacttctatcgctcccggttcttgcgggggccatcactatattacttacagatcgcaacttaaatactgcattctttgaccctgcaggggggggtgatccaattttataccaacatctcttc	313	0	0	1	1	4	0	0	0	0	1	0	2	2	1	1	0	1	0	0	13	1	4	1	3	0	0	1	0	0	3	0
SLIF_000060402	suborder	Aplousobranchia	0.786163522	Opisthokonta	Metazoa	Chordata	Ascidiacea	Enterogona				'TUNSA058-14'	[]	32436	250	334	gatgtccgggaaagagggtacgcctggtatgtcgatggatatggctatcttatcgctccatttggctggtgcatcttcaattttaggggccgctaattttataacaacaatattcaacatgcgggccccagggatgactttgcatcgcatgcctttgtttgcttggtctattcttataactgcatttttgctcttacttgcgctacccgtacttgcaggggctatcacaatgcttcttacagaccgaaattttggaaccacattttttatcccatcaggtggtggagacccgattttgtttttgcatctgttc	313	0	0	1	2	3	0	2	2	2	1	0	0	0	0	0	0	1	0	0	0	0	0	0	0	0	0	2	0	0	0	1
SLIF_000060574	genus	Chrysochromulina	0.820189274	Chromalveolata	Hacrobia	Haptophyta	Prymnesiophyceae	Prymnesiales	Chrysochromulinaceae	Chrysochromulina		'DBCOI_000000073'	['Chrysochromulina tobinii'| 'Chrysochromulina simplex']	35140	3	8	attagcgggaatacaagctcattctggtggttcagttgattgtgctatttattctttacatttagcaggtatatcttcaattttaggtgcaataaattttattgtaactattactaatatgcgtgcaccaggaatgactgcaaatcgaacacctttatttgtttgatctgtctttattacagcttttttattattactttctttacctgttttagctggtgctattacaatgttacttactgatcgtaattttaatacttcattctttgacccaaatggtggcggggatcctgtactttatcaacatttattt	313	0	0	0	1	0	0	0	0	0	0	0	0	0	0	0	1	0	0	0	0	0	0	0	0	0	1	0	0	0	0	0
SLIF_000060712	class	Dinophyceae	0.682857143	Chromalveolata	Alveolata	Dinoflagellata	Dinophyceae					'EF434625'	[]	2864	38	59	tttaagcacctcgttgatgagtttatcttctatgggcatagatctcttgatagatgctttattgatggctggattttcttctttcttgtcatctcttaatttctttgcaacccttggtcacctgcgtttgccaggtcttagcttcttgattctgcctttattctcttgggccatccttattacagctgttttgttgattttaactttaccggttttgacagcggctctaggaatcttgttagcggatcttcattttaataccatatattttgatccagcttttggcggtgatcctgtattgtatcaacatttattt	316	0	0	1	2	0	0	1	0	0	0	0	0	1	0	0	0	0	0	0	0	0	1	2	0	0	0	0	0	0	0	0
SLIF_000060903	superkingdom	Eukaryota	0.829192547									'GU071817'	[]	2759	15	27	attagcaagtgtagctgctcattcaggtccatcagtggatttagctatttttagtttacacttagcaggtgcttcttctattttaggtgctattaattttattacaacaatttttaatatgagagctccaggtattcagatgcataacatgcctttaatggtttgggctgtattagtaacagcttttttattattattatctttacctgtattagcaggagcaattaccatgctgttgactgatcgaaactttaatacgacatttttcgatcctgcaggagggggagatcctgtgttatatcagcatctgttt	313	0	0	0	1	0	0	0	1	0	0	0	0	1	0	0	0	0	0	1	0	0	0	0	0	0	1	0	0	0	0	0
SLIF_000060970	family	Chattonellaceae	0.852664577	Chromalveolata	Stramenopiles	Ochrophyta	Raphidophyceae	Chattonellales	Chattonellaceae			'AB334482'	['Chattonella subsalsa'| 'Chattonella marina'| 'Heterosigma akashiwo']	658124	22	40	tttaagtagtgtgcaagcacactctggacctgctgtagaccttgcaattttcagtctacacttatcgggagcttcttctattttaggagctattaactttattacaactatttttaatatgagagctccaggtatgtctatgcatagattaccattaatggtttggtctgtattaattacggcttttttattacttttatcgttacctgttcttgcaggagcaattacaatgctattaaccgatagaaattttaatacaacattttttgatcctgcaggaggaggagatccggtactttaccaacatttattc	313	0	0	0	1	1	0	0	0	0	0	0	0	1	0	3	1	1	2	0	1	1	0	0	1	1	0	1	2	0	0	0
SLIF_000061129	kingdom	Metazoa	0.720720721	Opisthokonta	Metazoa							'TUNSA058-14'	[]	33208	9	15	attatctagtacgctcgggcatccgggcatggctgttgatatggcaattttcgcgcttcaccttgcgggcgcaagctccattctaggtgcggcgaacttcattacaaccatcttcaatatgcgcgcaccgggcatgacattgcacaaaatgccgctctttgtttggggtatgttgatcacatcattccttcttgttctggctgtgccggttcttggtggtgcgattacaatgctgttaaccgatcgtaactttgattcggccttcttccgccccgagcttggcggcgacccggtattgtaccaacacttgttc	313	0	0	0	1	0	0	0	0	0	0	0	0	0	0	0	0	0	0	0	0	0	0	0	0	0	0	0	0	0	0	0
SLIF_000061221	superkingdom	Eukaryota	0.686781609									'AY289708'	[]	2759	2	6	attatctacttctaccatgtctttatctattacaggtactgctatgttagctgtttcattattaattgcaggtcttgcatctacttttacatctgttaactttgtacttactttctgtattaatcgtattatgggtctgttagttattaactgcctatattctgtttgtacagttgttaccgctgctcttcttttagttgtcttacctgttctaacagctgctttatttatgttagctggtgatttaatgtttaatacttgcttctttgatccaacatttggtggtgatgtagttttatatcaacatttattc	313	0	0	0	1	0	0	0	0	0	0	0	0	0	0	0	0	0	0	0	1	0	0	0	0	0	0	0	0	0	0	0
SLIF_000061222	superkingdom	Eukaryota	0.804878049									'OOMYA069-07'	[]	2759	144	319	attatctagtattattgctcattctgggccagccgtagatttaggtattttcagtttacacattgcaggtgcttcttctattatgggtgctgttaactttattacaactattattaatatgcgaggtcctggtattacttggcaccgattaccattatttgtatggtctgtatttattactgcaattttacttttattatctttacctgtattagcaggtgcaattactatgcttttaactgatcgaaactttaacacgacattctttgatcctgcaggtggtggtgatcctattttattccaacacttattt	313	0	0	0	1	0	0	0	0	0	0	0	0	1	0	1	0	0	0	1	0	0	0	0	0	0	0	0	0	1	0	0
SLIF_000061601	no rank	Eumetazoa	0.757668712	Opisthokonta	Metazoa							'GBGCA5956-13'	[]	6072	16	25	actgtcttccatcgaagctcactctggaggatctgttgacctagctatcttctcacttcacctggctggtatctcttctatcctaggagcgattaacttcatcaccaccatcatcaacatgcgtgcgccaggtatgtctatgcaccgcctgcctctcttctgttgggcagtactgattactgcagttctactgcttctatcactgccagtgctagcgggtgccatcaccatgctactgactgaccgtaacttcaacacttccttcttcgaccctgctggaggaggtgacccggttctataccagcacctattc	313	0	1	0	1	0	0	0	1	0	0	0	0	0	0	0	0	0	0	0	0	0	0	0	0	0	0	0	0	0	0	0
SLIF_000061640	species	Pyropia haitanensis	0.821538462	Archaeplastida	Rhodophyta	Rhodophyta	Bangiophyceae	Bangiales	Bangiaceae	Pyropia	Pyropia haitanensis	'DBCOI_000000001'	['Pyropia haitanensis']	1262161	3	5	tttaagtagtattattgctcactctggtcccgcggtagatatgggtatttttagcttacatttagctggtgcttcctctattatgggtgctattaactttatcactaccattatcaatatgcgtggtcctggtttaagttggcacagactacctttatttgtttggtctgttcttattactgcaattttattattattatcgttacctgtattagctggtgctattacgatgttattaacagatcgtaactttaatacaactttttttgatcctgctggtggtggagatcctattttataccaacatttattt	313	0	0	0	1	0	0	0	0	0	0	0	0	0	0	0	0	0	0	0	0	0	0	0	0	0	0	0	0	0	0	0
SLIF_000061988	species	Bathycoccus prasinos	0.844776119	Archaeplastida	Viridiplantae	Chlorophyta	Mamiellophyceae	Mamiellales	Bathycoccaceae	Bathycoccus	Bathycoccus prasinos	'FO082258'	['Bathycoccus prasinos']	41875	3	3	acaagcgattctaggcgggactcctggtcaagagagtggaattattcttatgctagtctcactttgcatattcactgttggctttacaatgggcggtctaaattatgttattactatctttaacatgcgtgggcctggtctgggcttccatcgcttacctttatttgtgtggtctgttctgattacggccttcttacttcttctctctttaccggttttagcgggagcgattacgatgctgttaacggatcgtaacttcaatacctcgttctttgatccggcgggcggaggtgaccctattttgttccagcaccttttt	319	0	0	0	1	0	0	0	0	0	0	0	0	0	0	0	0	0	0	0	0	0	0	0	0	0	0	0	0	0	0	0
SLIF_000062837	kingdom	Metazoa	0.715568862	Opisthokonta	Metazoa							'TUNSA058-14'	[]	33208	17	28	gctttcaactttggttggacatccacaaattgctgttgatatggcgattttcgcgcttcatcttgcgggggctagctctatcttgggcgcggctaactttattacaacaattttcaatatgcgtgctcctggcatgacattgcataaaatgcctttgtttgtctgggcgatgttgattacatctttcttgcttgttttgtctgtgcctgtattgggcggtgcgatcacgatgttgttgacagaccgtaattttggaactgatttctttaactgggaatctggcggtgatccgttattgtaccaacatctgttc	313	0	0	0	0	2	0	0	0	0	0	0	0	0	0	0	0	0	0	0	0	0	0	0	0	0	0	0	0	0	0	0
SLIF_000062849	species	Pylaiella littoralis	0.996805112	Chromalveolata	Stramenopiles	Ochrophyta	Phaeophyceae	Ectocarpales	Acinetosporaceae	Pylaiella	Pylaiella littoralis	'AJ277126'	['Pylaiella littoralis']	2885	845	13087	tctcagcggtattcaagctcactcaggcccttcggttgacttagctatatttagtcttcacttatcaggtgcagcttctatcttgggggcaataaattttattactactatttttaacatgcgtgctcctggtatgaccatggatagattacctctttttgtttggtctgttttaatcacagcttttctattgttgttgtcgcttcctgtattggcgggcggtattacaatgttgttaactgatcgtaatttcaatactacgttctttgatcctgctggtggtggcgatcctgtgttatatcaacatttattt	313	0	1	1	0	2	6	13	2	1	2	0	0	4	1	0	0	0	0	0	0	0	0	0	0	0	0	0	0	0	0	0
SLIF_000062857	kingdom	Metazoa	0.711309524	Opisthokonta	Metazoa							'TUNSA061-14'	[]	33208	33	56	actgtcagcagcggggccgggcgggcacgctaatatggcggtcgatatgggtattttcgccctccatctggcgggcgcatcctcgatccttggtgcggtgaacttcatcaccactattttcaacatgcgcgcgccgggcatgaccctgcaccgcatgccactgttcgtctggtccatgctggttacggccttcctgctgctgctggcggttcccgtgcttggtggcgctatcaccatgctgctgacggatcggaacttcggcacatcgttctttagtccggctggtggcggtgatccgatcctgttccagcatctgttc	319	0	0	0	0	3	0	0	1	0	0	0	0	0	0	0	0	0	0	0	0	0	1	0	0	0	0	0	0	0	0	0
SLIF_000062906	class	Dinophyceae	0.762048193	Chromalveolata	Alveolata	Dinoflagellata	Dinophyceae					'HE610721'	['Scrippsiella sweeneyae'| 'Scrippsiella sp. HZ-2005'| 'Alexandrium catenella'| 'Adenoides eludens'| 'Hematodinium sp.'| 'Gonyaulax cochlea']	2864	29	60	actaagtacatcactaatgagtttatcatcttatggttgttctcttattatctatggtttgttactatctggtatatcatcaactctaacatctcttaacttccttgttactgttcacattatgaaaccttatggtatgtctttatctactatgtcagtctatgtatggtctattgtcattacagcatctatgttactcttagtcttacctatattaactggagctcttataatgttacatttagatcttcactataatacaatattctttgatccattatttggaggtgatcctgtattctatcaacatttattt	316	0	0	0	0	2	0	0	0	0	1	0	0	0	0	1	1	1	0	0	1	1	0	2	1	1	0	0	0	0	0	0
SLIF_000063041	phylum	Bacillariophyta	0.853125	Chromalveolata	Stramenopiles	Bacillariophyta						'DQ186202'	[]	2836	31	81	attatcaagtgcaacagctcactctggtggttcagttgatcttgctatatttagtctgcatttatcaggtgcatcttctatcttaggtgctatcaactttatatgtactatatttaatatgcgagtaaagagtttatcttttcacaacttacctttatttgtatggtcagttttaattacagctgttttattactactttcattaccagtattagccggtgcaattacaatgctactaaccgatcgaaatttcaacactaccttttttgatccagcaggtggaggagatcctgttctgtttcagcatttattt	313	0	0	0	0	2	0	0	0	0	0	0	1	0	1	0	3	2	2	0	3	2	0	0	0	0	1	0	0	0	0	0
SLIF_000063169	genus	Phaeocystis	0.805031447	Chromalveolata	Hacrobia	Haptophyta	Prymnesiophyceae	Phaeocystales	Phaeocystaceae	Phaeocystis		'AB000120'	['Phaeocystis antarctica'| 'Phaeocystis globosa'| 'Phaeocystis pouchetii']	33656	4	4	attatctggaattgcagcccattctggaggagctgttgacctcgcaatttttagccttcatctagccggtgtttcgtcaattttaggagcgatcaattttatcgttactattgtaaatatgagagccccagggatgaccgctcatagaacgcctttatttgcgtgagctgtttttattacagctttcttattattactatctctacctgttatagcgggcgcgataacaatgctcctaactgatagaaactttaatacttcattttttgatccaaatggtggtggtgacccagtattgtatcaacacttattt	313	0	0	0	0	1	0	0	0	0	0	0	0	0	0	0	0	0	0	0	0	0	0	0	0	0	0	0	0	0	0	0
SLIF_000063669	species	Bathycoccus prasinos	0.82674772	Archaeplastida	Viridiplantae	Chlorophyta	Mamiellophyceae	Mamiellales	Bathycoccaceae	Bathycoccus	Bathycoccus prasinos	'FO082258'	['Bathycoccus prasinos']	41875	3	3	attagcaagtgtccaagcgcattctggaccttcggtagatttggctatttttagtcttcatttagctggtgcgtcatctattttaggtgcaattaattttatttctactatctttaacatgagagctccaggtatggagtattataaaatgcctttatttgtatggtctgtacttattacggccttcttacttcttctctctttaccggttttagcgggagcgattacgatgctgttaacggatcgtaacttcaatacctcgttctttgatccggcgggcggaggtgaccctattttgttccagcaccttttt	313	0	0	0	0	1	0	0	0	0	0	0	0	0	0	0	0	0	0	0	0	0	0	0	0	0	0	0	0	0	0	0
SLIF_000063764	kingdom	Metazoa	0.748466258	Opisthokonta	Metazoa							'TUNSA061-14'	[]	33208	105	191	attatcgggcagtgagggcacgccgggcatgtctatggattttgctattctggcgcttcaccttgccgggatttcatccattcttggtgcggctaacttcattacgactattttcaatatgcggacaccggggatgagcttgcaccgcatgccgctttttgtctgggcgatgctggtcacggcatttcttcttctgcttgcggttcctgtgcttgctggtgcgattaccatgctactgacagaccggaatttcggaacagcgttttttattccggccgaaggtggtgatcctattctgttcttgcacctgttc	313	0	0	0	1	4	0	0	0	0	0	0	2	0	0	0	0	0	0	0	0	0	0	0	0	0	0	0	0	0	1	0
SLIF_000064214	superkingdom	Eukaryota	0.735905045									'AF288092'	[]	2759	27	50	tttatcaagtatcttaggacatgcttcatcaaatgttgatttcttaattttaagtttccatattattggtatggcttctatcttaggatctattaattttatttgtacaattttctttttaaaaaatgaaggtttctacatgactgagttacctttatttatttggacattattagttacttcatttttattaatcagtgcattacctgtattagcttctgcaattactttactattttttgatcgtaattttaataccagtttctatgaccctatgggaggaggtgatgttgttctattccaacatttattt	313	0	2	0	0	3	2	0	7	0	0	0	0	0	0	0	0	0	0	0	0	0	0	0	0	0	0	0	0	0	0	0
SLIF_000064281	superkingdom	Eukaryota	0.799392097									'GBCI0723-06'	[]	2759	2	2	tttatcaagtacagcgggatctcctgggatgtctatggatttagctattttttcactccatctagctggagcttcatcaatattaggagctattaattttataacaactatatttaatatgagatcacctggtttagaattgcataaacttcctttatttgtttgagcagttttaataacagcgttccttcttctactatccttacctgtgctcgcaggggctataactatgctattaactgatagaaattttaatactacgttttttgatcctgcaggtggaggagatcctattctatatcaacatttattt	313	0	0	0	0	1	0	0	0	0	0	0	0	0	0	0	0	0	0	0	0	0	0	0	0	0	0	0	0	0	0	0
SLIF_000064488	superkingdom	Eukaryota	0.790123457									'ENSWD004-11'	[]	2759	2	4	attgtcatctgtagaagcacactcaggtccatctgtagatctagcaatcttttcattgcatctagcaggggcatcatcaattctaggtgcaattaatttcattacaacaattatgaatatacgagcacctggaataacaaatcatcgtctaccactatttgtatgggcggtactaattacagcagtattgctagtattgtcattgccagtactagcaggagcaattacaatgctattgacagatcgtaatttcaatacatcattctttgatccagcaggaggaggagatccagttctataccaacatttgttc	313	0	0	0	0	1	0	0	0	0	0	0	0	0	0	0	0	0	0	0	0	0	0	0	0	0	0	0	0	0	0	0
SLIF_000064543	superkingdom	Eukaryota	0.806153846									'OOMYA1426-08'	[]	2759	5	5	tttatcctctaaagctggacagccaggacctgcaatggattttgcaattttaagtttacacttagctggagcttcatcaattcttggagcagtaaactttattactactattattaatatgcgaggtcctggtttaagctggcatcgattacctttatttgtttggtctgtatttattacagctattcttttattattatctttaccagtattagcaggtgctattactatgttattaactgaccgtaactttaatacaactttctttgatccagcaggtggtggagatcccattttataccagcatttattc	313	0	0	0	0	1	0	0	0	0	0	0	1	0	0	0	0	0	0	0	0	0	1	0	0	0	0	0	0	0	0	1
SLIF_000065574	superkingdom	Eukaryota	0.787234043									'OOMYA412-07'	[]	2759	2	2	actaagtcatattactagtcactcaggaggtgctgtagatttagctatttttagtctacatttagcaggtatatcttcgattgcaggtgcaattaattttatagttactatctataatatgagaatgagaggtatgacatttttaatattacctttatacgtatggtctgtattcataacagcatttcttttattactttcattaccagtgttagctggagctataactatgcttttatcggataggaatttaaatacatctttttttgaatatgaaggtggaggtgatcctatattatatcagcatcttttt	313	0	0	0	0	1	0	1	0	0	0	0	0	0	0	0	0	0	0	0	0	0	0	0	0	0	0	0	0	0	0	0
SLIF_000066096	no rank	Protostomia	0.824451411	Opisthokonta	Metazoa							'EWITA182-14'	[]	33317	21	32	cctagctagtaatttagcacatgccggaccctcagtagacctcgccatcttttccctccatcttgccggagtctcctcaattttaggcgccatcaattttattaccaccgtaattaacatacgatgaaaaggctatcgattagaacgaattcctctatttgtatggtccgtagtaattactgctgttcttctccttctttctcttcctgtcctagctggagctattacaatactccttactgaccgaaatctcaatacagcattttttgacccagctggtggcggagaccctatcctttaccaacacctcttc	313	2	1	0	0	1	2	0	1	1	1	0	1	0	1	0	0	0	0	0	4	1	1	1	1	0	0	0	0	1	4	0
SLIF_000066588	superkingdom	Eukaryota	0.807453416									'OOMYA1235-08'	[]	2759	3	3	attagcgagtgttcaagcacactcaggaccatctgtagatttagcaatttttagtctacatttagcgggtgcttcttcaattttaggagctgtaaattttattacaactattttcaatatgagaagccctgggatgaaaatgcataaattaccccttttcgtttgggctgtattaattaccgcatttttattattattatctttaccagtacttgctggagcaataacgatgctattaacagacagaaattttggaaccgctttctttgatgcacaaactggaggtgatcctgttttatttcaacatttattt	313	0	0	0	0	1	0	0	0	0	0	0	0	0	0	0	0	1	0	0	0	0	0	0	0	0	0	0	0	0	0	0
SLIF_000066668	kingdom	Metazoa	0.724242424	Opisthokonta	Metazoa							'TUNSA058-14'	[]	33208	90	170	actttccggtttggctggtcagccagacatgtccgtcgactttgccatcctggcgctacacgttgccggtgcgtcctctattctcggcgcaaccaacttcattacaactattctgaatatgcgcgcgcccggcatgacaatgcataaaatgccattattcgtttgggcgactttgatcacagccatacttctactcttggctatgccagtacttgctggcgcgttaactatgctactggcagaccgcaactttggcaccgcattcttcgatcctcgcggtggcggtgacccacttctgtggcagcacctgttc	313	0	0	0	0	2	1	0	1	0	0	0	1	0	0	0	0	0	0	0	0	0	1	0	1	0	0	1	0	0	0	0
SLIF_000067474	superkingdom	Eukaryota	0.783281734									'HYDRA023-13'	[]	2759	7	12	tttatcgggaattatagcacattcaggtgccgctgtagatataggtatattttcgttacatttagctggtatttcttcaatagctggagctataaattttataaccactatatataatatgcgtttaagaggtatgcattttttaagaatgcctttatttgtatgatcgatattaataactgcaattttattgttattgtcaatgcctgtatttgctggaggtataactatgttattaactgatagaaatttgaatacttcatttttcgacccgaatataggaggtgatcctgtattattccaacatattttt	313	0	0	0	0	1	0	0	0	0	0	0	0	0	0	0	0	0	1	0	0	0	0	0	0	0	0	0	0	0	0	0
SLIF_000068020	class	Dinophyceae	0.681034483	Chromalveolata	Alveolata	Dinoflagellata	Dinophyceae					'EF434625'	[]	2864	40	78	cttaagcacttcgagtttatcgcctgtggctgtagatctcatcatagacgctttacttgtggttggagtctcttctttcttttcctctcttaacttctttgcaagcattgggaacatgcgtttgccaggccttagcttaggagtactgcctttattcccttgggccatccttatcacagcggttttgcttatcttaactctacccgtattaacaggggctctaggaatattgttagcggatctccatttcaatacaatatattttgatccaggttttgggggtgatcctgtattgtatcaacacttcttt	310	0	2	0	0	1	1	0	2	0	0	0	0	0	0	2	2	1	0	0	2	0	2	1	0	0	0	0	0	0	0	0
SLIF_000068180	class	Dinophyceae	0.710059172	Chromalveolata	Alveolata	Dinoflagellata	Dinophyceae					'HE610721'	[]	2864	7	9	attaagtacatcagatatgacattaacaagtattggaatagatcttaccctatatagtttagtattctcaggaatatcaacaagtttaacatctattaatttcatagttactcttcatatatggaaaccaatcataataccattatctctcatggatatctatatatggagtcttgttcttataggatatctattattgttagtattaccaattttggcaggatctttattaatgatattatgtgatctccattacaatacaatattctttgatccattatatggtggtgatcctatattctatcaacatgtattt	316	0	0	0	0	1	0	0	0	1	0	0	0	0	0	0	0	0	0	0	0	0	0	0	0	0	0	0	0	0	0	0
SLIF_000068640	species	Haslea pseudostrearia	0.993610224	Chromalveolata	Stramenopiles	Bacillariophyta	Bacillariophyceae	Naviculales	Naviculaceae	Haslea	Haslea pseudostrearia	'HF563533'	['Haslea pseudostrearia']	197756	4	7	tttatcaggtattacagctcactctggaggttctgtggatttagctatttttagcttacacttatcaggtgcagcgtcgattttaggtgcaattaactttatttgtactgttattaatatgcgggcaaaaaatttagcattccatcgattacctctatttgtgtgggcattatttattaccgctattttattacttctgtcgttaccagtattagcgggagctattacaatgttattgacagatcgtaatttcaacactactttctttgatccagctggaggaggtgatcctgtactatatcagcatcttttc	313	0	0	0	0	1	0	0	0	0	0	0	0	0	0	0	0	0	0	0	0	0	0	0	0	0	0	0	0	0	0	0
SLIF_000069856	superkingdom	Eukaryota	0.800613497									'HQ171172'	[]	2759	4	4	tttatcaagtattcaagctcattcaggtccatctgttgatttagctatttttagtttacatattgctggtgcttcatctattttaggagcagctaattttattactacaattttaaatatacgtgccccgggtataggaatacatcaaattcctttatttgtttggtcagttttaattactgcagttttattattattatccttaccagtattagctggtgcaatcactatgcttttaaccgatagaaactttggtacagctttttttgcagcagaagctggaggtggtccagtacttttccaacatctattt	313	0	0	0	0	1	0	0	0	0	0	0	0	0	0	0	0	0	0	0	0	0	0	0	0	0	0	0	0	0	0	0
SLIF_000070345	kingdom	Stramenopiles	0.795731707	Chromalveolata	Stramenopiles							'AF288091'	['Thraustochytrium aureum'| 'Dictyota dichotoma']	33634	6	6	tttatctccatctattggagctccaggtcctgcagttgacttagctattttttcacttcacttagctggtgcatcttctattttaggcgcagttaattttattactactatttttaatatgcgcgcacccggtatgacaatgcatcgtctaccgttgttttgttgggctgttcttattactgcttttttgctactactttctctgcctgttcttgctggagcaattactatgttgttgacagatcgaaattttaataccagcttttttgatcctgcaggtggcggagatccaatcttgtatcagcacctgttt	313	0	0	0	0	1	0	0	0	0	0	0	0	0	0	0	0	0	0	0	0	0	0	0	0	0	0	0	0	0	0	0
SLIF_000070760	no rank	Sar	0.809375	Chromalveolata								'ARCSI110-10'	['Ditylum brightwellii'| 'Skeletonema ardens'| 'Grammonema striatula'| 'Skeletonema tropicum'| 'Thalassionema nitzschioides'| 'Pinnularia acrosphaeria'| 'Skeletonema menzelii'| 'Thalassiosira pseudonana'| 'Frustulia vulgaris']	2698737	2	2	attatcttctaaagctggtcagcccggacctgcaatggactttgcaattttaagtttacacttgtcaggagcttcgtcaattttaggtgcgataaattttatttgtactatttttaatatgcgagttaaaagtttatcattccataagttacccctatttgtatgggctgtattaataacagcattcttacttttattatcgttacctgttttagccggtgcaattacaatgttattaacagatcggaattttaacaccactttttttgatccagcaggcggaggtgaccctattttataccaacatttattt	313	0	0	0	0	1	0	0	0	0	0	0	0	0	0	0	0	0	0	0	0	0	0	0	0	1	0	0	0	0	0	0
SLIF_000070868	kingdom	Metazoa	0.738601824	Opisthokonta	Metazoa							'TUNSA058-14'	[]	33208	279	516	gctatctgcctcgatggggcatccaggtatggcggttgatatggccatttttgcacttcaccttgcgggggcgagctctattttgggggcggcaaactttattacgaccatctttaatatgcgcgcaccaggaatgacattgcataaaatgccgctattcgtttggggaatgctagtgacatcgtttttgttggttctggctgttcctgttcttgggggtgcaattaccatgctactgacagaccgtaactttggcacgtctttctttgatcctgcgggcggtggtgatccgattttgtatcaacacttattc	313	0	0	0	0	2	0	0	0	1	0	0	1	0	0	0	0	0	0	0	0	0	0	0	0	0	0	0	0	0	0	0
SLIF_000071391	species	Euglena gracilis	0.756676558	Excavata	Discoba	Euglenozoa	Euglenida	Euglenales	Euglenaceae	Euglena	Euglena gracilis	'U49052'	['Euglena gracilis']	3039	52	142	tttatctactagagatgcagaaaattcaggagttagtacagatttaggtatattaactatacatttattaggtttttcttctggtttaggtagtttaaattatttatctacttctaaacatcaaagacatttaggtttatctttattatctatgtctttatttgtatggtctattattgttacatctgtattattagttggtgctttacctattttaggtgttgctgttactggtcttttattagatagaaatattgctacttctatatatgatggtattactagtggagatcctgtattatatcagcatatcttt	316	0	0	0	0	1	0	0	0	0	0	0	0	0	0	0	0	0	0	0	0	0	0	0	0	0	0	0	0	0	0	0
SLIF_000071546	no rank	Protostomia	0.770642202	Opisthokonta	Metazoa							'CNBPD157-12'	['Ferrissia fragilis']	33317	2	2	attaagttccactacgggtcacagttctccagcggttgatatggctattttctctcttcatttagcaggtgcctcttctatccttggtgctgtgaattttattacaactatattaaatatgagaacgccaggaatgactattcacaaaatgcctctttttgtttgggcaatgcttattacagcgttcctattattacttgctgttcctgttcttgcaggtgccataactatgcttcttactgatagaaattttgggactacattctttaatcctgcgggtggtggagatccagttttatttcaacacttattt	313	0	0	0	0	1	0	0	0	0	0	0	0	0	0	0	0	0	0	0	0	0	0	0	0	0	0	0	0	0	0	0
SLIF_000071591	species	Ectocarpus fasciculatus	0.974440895	Chromalveolata	Stramenopiles	Ochrophyta	Phaeophyceae	Ectocarpales	Ectocarpaceae	Ectocarpus	Ectocarpus fasciculatus	'DBCOI_000000272'	['Ectocarpus fasciculatus']	43935	11877	27113	tctaagtgggattcaggcccactcaggtccttctgtagatttagctatatttagtcttcacttgtcaggtgcagcttctattttaggggccataaattttattacaactatctttaacatgcgtgcccctggtatgactatggatcgattacctctttttgtatggtcggttttaattacagcttttttattgttattatctcttcccgttttagctggtggtattacaatgttattaactgatagaaattttaatactactttttttgatcctgctgggggaggagatccagtattataccagcatttattc	313	1	6	3	2	1	7	10	8	6	1	3	2	3	3	0	0	0	0	0	0	0	0	0	0	0	1	0	0	0	1	0
SLIF_000071749	kingdom	Alveolata	0.683908046	Chromalveolata	Alveolata							'EF036578'	[]	33630	3	3	attatctacttctactatgtctctttctattactggtactgctatgttagcgggttctttattagtagcaggtttagcatctacttttacatctgtaaactttgtacttacaatggttattaatcgtattatgggtctaatgattattaattgcttatattctgtttgtattgttgttactgcagcattacttttagtcgttctacctgttttaacagctgctttatttatgttagctggtgatttaatgtttaatacttgcttctttgatcctacttttggtggtgatgtagtactatatcaacatctattc	313	0	0	0	0	1	0	0	0	0	0	0	0	0	0	0	0	0	0	0	0	0	0	0	0	0	0	0	0	0	0	0
SLIF_000071963	no rank	Eumetazoa	0.791411043	Opisthokonta	Metazoa							'JQ390056'	[]	6072	4	4	tctagcaggtaatcttgcccacgcaggagcttccgttgacttaactattttttccctccatttggctggtatttcttcaattcttggggccattaattttattacaaccattattaatatgcgggctttaggtatgggaagccatcgtttacccctttttgtttgatctgtattaattacagctgtattgcttttactatctttaccggtattagctgccgctataactatgctacttactgatcgtaattttaatactacattttttgatccggctggtggtggcgatcctgtattataccaacacctattt	313	0	0	0	0	1	0	0	0	0	0	0	0	0	0	0	0	0	0	0	0	0	0	0	0	0	0	0	0	0	0	0
SLIF_000071985	superkingdom	Eukaryota	0.816199377									'OOMYA420-07'	[]	2759	4	10	attagcaagtgttcaggcacactcaggtccttctgtagacttagctatttttagtttacacttagctggtgcatcatctattatgggtgcgatcaatttcattactactattttaaatatgagagctccaggtctaagtatgcataaaatgccattatttgtgtggtcagtatttattaccgtaattttattattactatcattacctgtattagctggtgcaattactatgcttttaactgaccgtaattttaatactaccttcttcgaccctgctggtggaggagatcccgtattataccaacacctattc	313	0	0	0	0	1	0	0	0	0	0	1	0	0	0	0	0	1	1	1	0	0	0	1	0	1	0	0	0	0	0	0
SLIF_000072961	genus	Chrysochromulina	0.833333333	Chromalveolata	Hacrobia	Haptophyta	Prymnesiophyceae	Prymnesiales	Chrysochromulinaceae	Chrysochromulina		'KJ201908'	['Chrysochromulina tobinii'| 'Chrysochromulina simplex']	35140	37	71	attagctggtatacaagctcattcaggtggttctgttgattgtgctatttattctttacatttagctggtgtttcatcaattttgggtgcaattaattttattgtaacaatcacaaatatgcgagcaccaggtatgagtgcaaatagaacaccattatttgtttgagctgtttatattactgcttttttacttttactttctttaccagttttagctggtgctattacaatgttattaacagatcgtaattttaatacttcattttttgatccaaatggtggtggtgatccagttttatatcaacatcttttt	313	1	1	0	0	1	0	0	0	0	0	0	0	0	0	0	1	0	0	0	0	1	0	0	0	0	0	1	0	0	0	0
SLIF_000073042	genus	Chrysochromulina	0.804416404	Chromalveolata	Hacrobia	Haptophyta	Prymnesiophyceae	Prymnesiales	Chrysochromulinaceae	Chrysochromulina		'DBCOI_000000073'	['Chrysochromulina tobinii'| 'Chrysochromulina simplex']	35140	3	3	attagccggtattcttgctcattctggtggttcagttgacgctgctatttattcgttacatttagccggtgtatcatctattttaggtgcaattaattttattgtaacaattacaaatatgcgagcgccaggaatgacagctaatagaacaccactttttgtttgatcggtttatattacggcgtttttgcttttattatcattgcctgttttagccggcgcaattacgatgttattaactgatcgtaattttaatacgtcattttttgatccgaatggcggtggtgatcctgttttatatcagcatttattt	313	0	0	0	0	1	0	0	0	0	0	0	0	0	0	0	0	0	0	0	0	0	0	0	0	0	0	0	0	0	0	0
SLIF_000073597	kingdom	Metazoa	0.73006135	Opisthokonta	Metazoa							'TUNSA058-14'	[]	33208	795	1605	gctttcaaatggagccgcttcccctggtcctgcgatggattttgcaatcctagctcttcacgttgcgggtgcgtcttcaattttgggtgcaatcaacttcatcacgactatcttcaacatgcgtgcgccgggcatgaccctgcataaaatgccgctttttgcttggtcggttttgataacagcattcctgctgcttctttctctgccggttttagctggcgcgatcacgatgttgctcacagaccgtaactttggcaccaccttctttgttccagaaggcggcggcgacccgatcttgttccagcacctgttt	313	1	0	0	0	1	0	0	2	0	0	0	0	0	1	0	0	0	0	0	0	0	0	0	0	0	0	0	0	0	0	0
SLIF_000073807	genus	Chrysochromulina	0.803174603	Chromalveolata	Hacrobia	Haptophyta	Prymnesiophyceae	Prymnesiales	Chrysochromulinaceae	Chrysochromulina		'DBCOI_000000073'	['Chrysochromulina tobinii'| 'Chrysochromulina simplex']	35140	5	7	gttatctggtattcaaacgcactcaggcggttctgtcgattgtgctatttattcattacatttagctggtatctcgtctattttaggcgccattaattttatagtaactatcacgaatatgcgtgcgccaggcttatcagctaatcgaacaccattatttgtgtgagcggtatatataacggcttttttattattgttgtctctgcccgtactagctggtgcaattactatgttactaactgatcgtaactttaatacatcgttttttgattcaaatggcggcggcgacccggtactgtatcaacacctattt	313	0	0	0	0	1	0	0	0	0	0	0	1	0	0	0	0	0	0	0	0	0	0	0	0	1	0	0	0	0	0	0
SLIF_000073939	superkingdom	Eukaryota	0.807926829									'OOMYA435-07'	[]	2759	13	27	tttaagtagtataactgcccattcaggaggatcagtagatttagcaatttttagtttacatatggctggaatatcttcaatagcaggtgctattaattttatgactactatattaaatatgagacctcacggaatgatattaactagaattcctttatttgtatgatcagtatttattactgcatttttattagtaatgaccttaccagtattagcaggtgctattacaatgttattaactgatagaaatttagctacagatttctataatccagcaggaggaggagatccattattatttcaacatttattc	313	1	0	0	0	1	1	1	5	0	0	0	0	0	1	0	0	0	0	0	0	0	0	0	0	0	1	0	0	0	0	0
SLIF_000074835	genus	Chrysochromulina	0.820754717	Chromalveolata	Hacrobia	Haptophyta	Prymnesiophyceae	Prymnesiales	Chrysochromulinaceae	Chrysochromulina		'DBCOI_000000073'	['Chrysochromulina tobinii'| 'Chrysochromulina simplex']	35140	7068	21124	tttatctggtattcacgcgcactccggtggttctgttgactgtgctatttattctttacaccttgctggtgtctcatcaattttaggtgctgttaattttattgttaccattacgaatatgcgagcgcctggaatgacagctaatcgaacaccattatttgtatgagctgtttgaataacagcatgactgttgttactttcactacctgtattagctggcgctattacaatgttattaacagaccgtaacttcaacacgtcattttttgaccctaatggtggtggtgaccccgttctataccaacacctcttt	313	0	0	0	0	2	0	0	1	0	1	0	0	0	0	1	0	0	2	1	0	0	1	0	0	1	0	0	0	0	0	0
SLIF_000074869	no rank	Sar	0.837060703	Chromalveolata								'AB020223'	[]	2698737	299	762	attatcaagtggaacatcacactctggaggtgctgttgatttagcgattttcagcttacacctgtcaggtgcgtcttcaattttaggagcaattaactttatttgtacaatttttaacatgcgtgttaaaagtttatcattccacaaattacctttatttgtttgggctgttttaattacagcgtttttattattgttatctttacctgtattagcaggagcaattacaatgctgttaacagaccgaaactttaatacaacattctttgatccagcaggtggaggtgaccctgtgttataccaacacttattc	313	0	0	0	0	1	0	0	1	2	0	0	0	0	0	0	0	0	0	1	0	0	0	0	0	1	0	1	0	1	0	0
SLIF_000074980	no rank	Ochrophyta	0.821316614	Chromalveolata	Stramenopiles	Ochrophyta						'AF222718'	['Poterioochromonas malhamensis'| 'Punctaria latifolia'| 'Synura synuroidea']	2696291	2	2	tttgagtagtgctcaggctcactcaggaccatctgttgatctagcaatttttagtcttcacttatctggtgcggcatctattttaggtgctattaattttattactactatctttaatatgagagctccaggtatgacaatgcatagacttccattatatgtttggtcaattttaattacatcttttctacttttactttcattacctgtattaggtggtgcaattactatgcttttaactgacagaaattttggaacaacgttttttaatcctgcaggtggtggtgatcccgttttattccaacacctattt	313	0	0	0	0	1	0	0	0	0	0	0	0	0	0	0	0	0	0	0	0	0	0	0	0	0	0	0	0	0	0	0
SLIF_000075356	species	Emiliania huxleyi	0.809375	Chromalveolata	Hacrobia	Haptophyta	Prymnesiophyceae	Isochrysidales	Noelaerhabdaceae	Emiliania	Emiliania huxleyi	'AY342361'	['Emiliania huxleyi']	2903	117	221	tttggcgggaatccttgcccattctggtggttctgttgattgcgcaatttattccttacatctagcgggtgtttcatctattttaggtgctattaattttattgtgacaatcactaatatgcgtgctcctggtatgacggcacaccgcacacctctgtttgtttgatccgtttatattacggctttcttacttttactatctttaccagtacttgcaggtgcgatcacaatgcttttaactgatcgtaattttaatacatcgttcttcgaccctaatgggggaggtgaccctgtcttgtatcaacaccttttc	313	0	1	1	0	2	1	0	1	0	1	0	2	0	0	0	0	0	1	1	1	2	3	1	0	0	1	1	0	3	1	0
SLIF_000075423	species	Asplanchna sieboldi	0.853968254	Opisthokonta	Metazoa	Rotifera	Monogononta	Ploima	Asplanchnidae	Asplanchna	Asplanchna sieboldi	'AF416994'	['Asplanchna sieboldi']	84397	48	110	tttagctagcattgaatttcatgggggtacttctgtagagtttgctatttttagtttacatattgcaggtgcttcttcaatattaggtgcaataaattttatttgtactatatttaacatgcgtgctatcggtttaactttacatagaatgcctttatttgtctgggcggtacttataactgcatttttattattattatctttacctgtattagcgggagctattactatgttattaactgatagatcttttggtactatgttttataatcctgcaggtggaggagatcctgtgttatatcaacatttattt	313	0	0	0	0	1	0	0	2	0	0	0	0	0	0	0	0	0	0	0	0	0	0	0	0	0	0	0	0	0	0	0
SLIF_000075564	superkingdom	Eukaryota	0.767801858									'AY342361'	[]	2759	9	13	attatcaagtattcaagctcactcaggtggcgctgttgactgtgctatttattcattacacttagctggtgtttcatctatccttggtgctatcaactttattgtaactatcactaatatgcgagctccaggtatgtcggcaaaccgaacgccattattcgtttgagcagtattcattactgccttcttattattgctttcattgcctgttttagctggtgctataacgatgctattaactgaccgtaacttcaacacttcgtttttcgattcaagtggtggtggcgacccagtattatatcagcacttattt	313	0	0	0	0	1	0	0	0	0	0	0	0	0	0	0	0	0	0	0	1	0	0	0	0	0	0	0	0	0	0	0
SLIF_000076109	superkingdom	Eukaryota	0.693641618									'HE610721'	[]	2759	113	197	attaagtacatctggattatcattaacaagtattggatttgatcttatcttatatagtttactactctctggaatatcaacaaccataacaactatcaatttcatagttactcttcatatatggaaatcaacaataatacctttatcgcatatggatatctatatatggagtcttgttcttataggatacatgttattaatagtattaccaatattaacagggtctttattgatgctagtctatgatctccactacaatacaatattctttgatccattatatggtggtgatcctatattttatcaacatttattt	316	0	0	0	1	2	1	1	1	0	0	1	2	0	0	1	2	1	3	0	5	0	4	1	0	5	0	0	0	1	0	0
SLIF_000076284	superkingdom	Eukaryota	0.817337461									'HE862402'	[]	2759	3	3	gttatcgagtgttcaggctcactcaggtccatcggttgatttagcgattttcagtttacacttatctggagcttcttcgattttaggtgcgataaattttattacgacaatttttaatatgagagctcctggtttaactatgcatagattacctttatttgtttgggcagttttaattacagcttttttattattactatcgttgcctgtattagcgtcggctattactatgttattaacggatagaaattttggaacagcattttttgatgcacaaactggtggagacccagttttatttcaacatttattt	313	0	0	0	0	1	0	0	0	0	0	0	0	0	0	0	0	0	0	0	0	0	0	0	0	0	0	1	0	0	1	0
SLIF_000077033	superkingdom	Eukaryota	0.828660436									'FN663989'	['Poteriospumella lacustris'| 'Kuckuckia spinosa'| 'Leotiomycetes sp. bc_besc_833f'| 'Proselachista taeniiformis'| 'Punctaria latifolia']	2759	2	2	gctaagtagtgttcaagcacactcaggtccttcagtagatttagctatttttagtcttcacttgtctggtgctgcttcaattttaggtgctattaattttattactactatctttaatatgagagcgcctggaatgactatgcatagattacctctatatgtttggtctgttttaataacttcttttttacttcttctctcattacctgtacttgcaggtgcaattacaatgttactaactgatcgaaacttttcaaccagtttctttgacccaagtggtggaggagaccctattttatatcaacatttattc	313	0	0	0	0	1	0	0	0	0	0	0	0	0	0	0	0	0	0	0	0	0	0	0	0	0	0	0	0	0	0	0
SLIF_000077341	kingdom	Metazoa	0.7875	Opisthokonta	Metazoa							'TUNSA061-14'	[]	33208	85	128	attgtcatcgaccgccggttcgcccggcatgtcaatggatctggcgatcttctcgcttcaccttgctggtgtatcctcaattcttggtgccgctaacttcattaccacgatctttaatatgcgtacgccggggatgacattgcataaaatgccgctgtttgcatgggcaatgctgatcaccgcatttttgctgctgttggctgtgccggtgctggcgggtgccatcaccatgctgcttactgaccgtaattttggcacaaccttcttcattccagagggtggcggcgatccgatcttgttcctgcacctgttc	313	0	0	0	0	1	0	0	16	0	0	0	0	0	0	0	0	0	0	0	0	0	0	0	0	0	0	0	0	0	0	2
SLIF_000077699	kingdom	Metazoa	0.724770642	Opisthokonta	Metazoa							'TUNSA061-14'	[]	33208	2	2	ctatccggcacaggatacggccatgataaacttgctgtcgacatggcgattttctcactccaccttgcaggagcctcctcgatcctcggcgcagcgaacttcattaccaccatcttcaacatgcgcgcaccaggcatgacgctccataaaatgccgctctttgtctggggtatgctgatcaccgcctttctgctggttctctcactccctgtccttggcggcgcaatcactatgctcctcactgaccgcaatttcggcacatcattcttcgatcctgccggcggtggcgacccgcttttattccagcatttgttc	315	0	0	0	0	1	0	0	0	0	0	0	0	0	0	0	0	0	1	0	0	0	0	0	0	0	0	0	0	0	0	0
SLIF_000077736	species	Thraustochytrium aureum	0.80495356	Chromalveolata	Stramenopiles	Bigyra	Labyrinthulomycetes	Thraustochytrida	Thraustochytriaceae	Thraustochytrium	Thraustochytrium aureum	'AF288091'	['Thraustochytrium aureum']	42467	8	19	tctttcaagtgttgaggcgcattctggaccttctgtggatttggcaatttttagtttgcacttggctggtgcatcttcaattatgggggctgttaattttattactactatttttaatatgcgtgctcctggtatgtcaatgcaccgtctacccttgttttgttgggctgtattgattacggcatttcttttgcttttgtcgcttcctgtattggcaggtgcgattacaatgcttttgacagatcgtaattttaacactacgttttttgatcctgcaggtggaggggatccgattttgtatcagcatttgttt	313	0	0	0	0	1	1	0	0	0	0	0	0	0	0	0	0	0	0	0	0	0	0	0	0	0	0	0	0	0	0	0
SLIF_000077852	species	Pollachius virens	1	Opisthokonta	Metazoa	Chordata	Actinopterygii	Gadiformes	Gadidae	Pollachius	Pollachius virens	'FR751399'	['Pollachius virens']	8060	493	1402	tctagctggaaacctggctcacgctggggcttctgttgatcttaccattttctctcttcatttagcagggatttcatcaattcttggggcaattaattttattaccacaattattaatatgaaacctccagcaatttcacaatatcaaacacccctctttgtgtgagcagtactaattacagctgtgcttctattattatcccttcccgtcttagcagccggtattacaatactcctaaccgatcgtaatcttaatacttccttctttgatcctgcaggagggggtgatcccattttatatcaacatttattc	313	1	0	2	0	2	0	1	0	3	0	1	0	3	5	0	0	0	0	0	0	0	0	0	0	1	0	0	0	0	0	0
SLIF_000078237	species	Triticum aestivum	0.987220447	Archaeplastida	Viridiplantae	Tracheophyta	Liliopsida	Poales	Poaceae	Triticum	Triticum aestivum	'HG670306'	['Triticum aestivum']	4565	82	162	cttaagtggtattaccagccattctggaggagcagttgatttagcaatttttagtcttcatctatcaggtatttcatcaattttaggttctatcaattttataacaactatcttcaacatgcgtggacctggaatgactatgcatagattaccactttttgtgtggtccgttctagtgacagcattcctacttttattatcacttccggtactggcgggggcaattacaatgttattaaccgatcgaaactttaatacaaccttttttgatcctgcaggagggggagacccaatattataccagcatctcttt	313	0	0	0	0	3	0	0	0	0	0	0	0	0	0	0	0	0	0	0	0	0	0	0	0	0	0	0	0	0	0	0
SLIF_000079036	kingdom	Metazoa	0.728658537	Opisthokonta	Metazoa							'TUNSA058-14'	[]	33208	7	10	tatgtcgggaaaagagggaacgccaggaatgtcgatggatatggctattctgtcacttcatttagcaggagcttcatcaatattaggcgccgctaattttattacaacaatctttaatatgcgtgccccaggaatgacactgcaccgcatgcctctttttgcgtggtcaatcctcattaccgctttcctccttctcctggctctacctgttctggcaggtgcaataacaatgcttctgacggaccgaaactttggaactactttttttattccatctggaggaggagatccaattctgtttctgcatctcttc	313	0	0	0	0	1	0	0	0	0	0	0	0	0	0	0	0	0	1	0	0	0	0	0	0	0	0	1	0	0	0	0
SLIF_000079051	species	Thraustochytrium aureum	0.80625	Chromalveolata	Stramenopiles	Bigyra	Labyrinthulomycetes	Thraustochytrida	Thraustochytriaceae	Thraustochytrium	Thraustochytrium aureum	'AF288091'	['Thraustochytrium aureum']	42467	6	13	tctttctggagttaatgcccattcagggccttcggttgatctggctatttttagtttgcatttggcgggagcttcctctattttgggagctgttaattttattacaactattttgaatatgcgtagccctggtatggtaatgcatcggttgcctttgttttgttgggcagttttgattacggcatttttgttgctattgactttgcctgttctagctggtgcgattacgatacttctaacggatcgtaactttaatacaactttctttgatcctgcgggaggaggggatccgattttgtatcaacatctattt	313	0	0	0	0	1	0	0	0	0	0	0	0	0	0	0	0	0	0	0	0	0	0	0	0	0	0	0	0	0	0	0
SLIF_000079277	species	Gomphonema clevei	0.861198738	Chromalveolata	Stramenopiles	Bacillariophyta	Bacillariophyceae	Cymbellales	Gomphonemataceae	Gomphonema	Gomphonema clevei	'JQ354718'	['Gomphonema clevei']	1223578	9	12	tttatctagtataacagctcattcaggtggtgcagtagatttagctatttttagtttacacctttcaggagcagcctcaatattaggtgctattaattttatatgcacaattacaaatatgagagctaaaagtttgccttttcatagattacctttatttgtttggtcaatttttataacagcttttttattattattatcattacctgtattagcaggagcaattactatgttattaacagatcgtaatttcaacacaacatttttcgacccagcaggtggtggagatcctgtattataccaacatcttttt	313	0	0	0	0	1	0	0	0	0	0	0	0	0	0	0	0	0	0	0	0	0	0	0	0	0	1	0	0	0	0	0
SLIF_000079457	order	Amphipoda	0.815625	Opisthokonta	Metazoa	Arthropoda	Malacostraca	Amphipoda				'WW461-08'	[]	6821	1	2	tttaagtaattttctagggcacccaggagctggggtggatatggtgatttttagcttacatttggctggtatctcatcaatacttgggtcaattaatatgatctcaactattctaaatatgcgtgctccaggaatgagtttatttaaaatgcctctatttgtatggtcaattttaataacagctttcctattggttcttgctttgccagtattggctggagccattaccatgctgttgacagatcgtaactttgggacacagtttttttctcctgcgggtggtggagatcctgttttatttcagcatttattt	313	0	0	0	0	1	0	0	1	0	0	0	0	0	0	0	0	0	0	0	0	0	0	0	0	0	0	0	0	0	0	0
SLIF_000079523	superkingdom	Eukaryota	0.784848485									'CYTC4445-12'	[]	2759	14	14	attatcatctattgacttccattcagggggttctgtagatttagcgattttcagtttacatttagcgggtatctcatcaattttaggtgcaagtaattttattactacaatcttaaatatgagaagtcctggaatgactttccatcgaatgcctttatttgtttgagcagtatttattacagcagttttattattattatctttaccagttcttgcaggtgcaattacaatgttactaacagatagaaattttggaacggcattctttgatgcacaaacagggggagatccagttttgttccagcatctattt	313	0	0	0	0	1	1	0	0	0	0	0	1	0	0	0	0	1	0	1	0	0	0	0	1	0	0	0	0	0	1	0
SLIF_000079759	superkingdom	Eukaryota	0.780185759									'LK023348'	[]	2759	66	134	actttcttcaattgcagcgcattcgggtggagcagtggattgtgcaatttttagtcttcacttagcaggtatttcgagtattttaggtgcaatcaactttatgacaacagttttaaatatgcgggcgccaggtatgacaatgcatcgactacctctttttgtatgggctgttttcattacagtaattcttttattattgtctctacctgtattagctggggctattacgatgttattaacagatcgtaactttaatacatcattcttcgacccagctggtggtggtgatcctatcttatatcaacatcttttc	313	0	0	0	0	1	0	0	1	0	0	0	0	0	0	0	0	0	1	0	0	0	0	0	0	2	0	0	1	0	1	0
SLIF_000080221	order	Amphipoda	0.844444444	Opisthokonta	Metazoa	Arthropoda	Malacostraca	Amphipoda				'WW461-08'	[]	6821	1	18	tttaagtagtttgtcaggtcatcctggtgctgctgtagatatggcaatttttagcttgcatttggcaggtatgtcatcaattcttggatcaattaacatgattgttactattttcaatatgcgtgctccaggaatgagcttatttaaaatgccgctatttgtatggtctattttactgacagcctttcttttagtccttgcgcttcctgtactggctggagctattactatgttgttgactgaccgtaattttggaacgcattttttttcacccgaaggcggtggagaccctattttattccagcacttattc	313	0	0	0	0	1	0	0	0	0	0	0	0	0	0	0	0	0	0	0	0	0	0	0	0	0	0	0	0	0	0	0
SLIF_000080980	genus	Chrysochromulina	0.808777429	Chromalveolata	Hacrobia	Haptophyta	Prymnesiophyceae	Prymnesiales	Chrysochromulinaceae	Chrysochromulina		'KJ201908'	['Chrysochromulina tobinii'| 'Chrysochromulina simplex']	35140	2	5	acttgcaggaattcaagctcattctggtggatcagtagattgtgctattttttcattgcatttggctggtgtttcttcaattttaggtgcgatcaattttattgtaacaatcacaaatatgcgtgcacctggtatgacagcaaatagaacacctttatttgtatgagccgtttatataacagcttttcttttattgttatccttacctgtgttagcaggcgccataacaatgttattaacagatcgtaattttaacacatcgttttttgacccaaatggtggcggggatccagtcttgtatcaacatttgttc	313	0	0	0	0	1	0	0	0	0	0	0	0	0	0	0	0	0	0	0	0	0	1	0	0	0	0	0	0	0	0	0
SLIF_000081344	superkingdom	Eukaryota	0.780487805									'NATMERTZ26SVA'	[]	2759	96	234	cttagcagatattgcagcacattctggtccagcagtagatttagcaatattcagtttacatgtagcaggagctagttctatagcaggtgcaataaattttataacgacaataataaattgtcgacttacaggtatgcattattacagagtacccttgtttatatgagcgttatttgtaacagcaatattattattactatctttgcctgttttagcaggtggaataacaatgttactaacagatagaaattttaatacgaccttttttgatccaactggcggaggagatccaatattatatcaacatttattt	313	0	2	0	0	2	0	1	0	0	0	1	0	1	1	0	0	0	0	0	0	0	0	0	0	0	1	0	0	0	0	0
SLIF_000081445	superkingdom	Eukaryota	0.712121212									'TUNSA007-14'	['Cystoclonium sp. 1 MLG-2017'| 'Peyssonnelia sp. 1crispataCliths']	2759	1	3	attatcctctgtccttggtcatcccgacatggctgtggacatggcaatcttcgcgcttcacttggctggggctagttctatccttggcgcagcgaacttcatcacaacaattttcaacatgcgcgcaccgggtatgacgcttcataaaatgccactcttcgtttggggtatgttaatcacagcattcttactggttctggctgtacccgtattgggcggcgcaatcaccatgctattaaccgaccggaacttcggcacgtccttctttaatccagaaggcggcggcgaccctatcctttaccagcatctgttc	313	0	0	0	0	1	0	0	0	0	0	0	0	0	0	0	0	0	0	0	0	0	0	0	0	0	0	0	0	0	0	0
SLIF_000081489	genus	Chrysochromulina	0.814814815	Chromalveolata	Hacrobia	Haptophyta	Prymnesiophyceae	Prymnesiales	Chrysochromulinaceae	Chrysochromulina		'KJ201908'	['Chrysochromulina tobinii'| 'Chrysochromulina simplex']	35140	174	426	attatcaagtatcttagcacattcaggtggtgctgttgacttaggtatttattcacttcatttagctggtgtttcttctattttaggtgcaattaatttcattgttacaataactaacatgcgtgctcctggtatgactgctaacagaacacctctatttgtttgagctgtttatattacagctttcttgttgttattgtcattacctgttttagctggtgcaattactatgttattaactgaccgtaatttcaacacatcattctttgatccaaactcaggtggtgacccagtgctataccaacacttattc	313	0	0	0	0	0	2	0	0	0	0	0	0	0	0	0	0	1	0	0	0	0	0	0	0	0	0	0	0	0	0	0
SLIF_000081499	family	Chattonellaceae	0.86163522	Chromalveolata	Stramenopiles	Ochrophyta	Raphidophyceae	Chattonellales	Chattonellaceae			'AB334483'	['Chattonella subsalsa'| 'Chattonella marina'| 'Heterosigma akashiwo']	658124	38	73	actttcaagtgttcaggcacactcaggtccatctgtagatttagctatttttagtttacatttatcaggtgcgtcttctatcttaggagcaatcaattttattactactatttttaatatgcgtgctcctggaatgacaatgcatagattacctttatttgtttgggctgtattaattactgcatttttattattgttatctttaccagtattagcaggtgctattactatgctattaactgatagaaattttaatactacttttttcgatccagctggaggaggagaccctgtactttatcaacatttattt	313	0	0	0	0	0	2	0	1	0	0	0	0	1	0	0	0	1	0	0	2	0	0	0	0	0	0	0	0	1	0	0
SLIF_000081522	superkingdom	Eukaryota	0.816199377									'OOMYA144-07'	[]	2759	3	54	tttatcgggaattgcagcgcattctggtccatcagttgatttagcgattttcagtttacatttagctggggcttcgtctatattaggtgcgattaattttataactacaatttttaatatgcgagcacctggaatgaaattacataatatgccgttatttgtatgatctgtattaattactgcatttttattattattatcattaccagtacttgcaggagcaattactatgcttttaactgatcgaaattttaatacaacatttttcgatcctgcaggaggaggagatcctgtattatatcaacatttattt	313	0	0	0	0	0	2	0	1	0	0	0	0	0	0	0	0	0	0	0	0	0	0	0	1	0	0	0	1	0	0	0
SLIF_000082116	superkingdom	Eukaryota	0.790123457									'CR954200'	['Pelargonium candicans'| 'Micromonas commoda'| 'Ostreococcus tauri'| 'Asparagopsis taxiformis'| 'Pelargonium quercetorum']	2759	3	6	tttatcgtcgattatggcccattcaggaggtgctgtcgatcttgctatttttagtctccatctttcaggagcaagtagtattcttggagccattaatttcttaacaaccatttttaacatgcgagctcctggaatgagtatgcatcgactccctctttttgtttgggcgattctcattacagctgttcttcttcttttatcacttccagtgcttgcaggaggaattactatgttattaacagatcgaaacttaaatacaactttctttgacccagcagggggaggagatccaattctttaccaacatattttt	313	0	0	0	0	0	1	0	0	0	0	0	0	0	0	1	0	0	0	1	0	0	0	0	0	0	0	0	0	0	0	0
SLIF_000082191	superkingdom	Eukaryota	0.783536585									'AY955052'	['Dolichomastix tenuilepis'| 'Jania adhaerens'| 'Ascidia ahodori'| 'Mantoniella squamata'| 'Micromonas commoda'| 'Micromonas pusilla'| 'Mesostigma viride'| 'Colpomenia sp. 1WA'| 'Proselachista taeniiformis']	2759	3	3	attaagtcatattacaagtcactctggaggtgctgtagatttagctattttcagtttacacgtttcaggagcaagtagtattttaggtgcaataaactttattactacaatatttaatatgcgaagcccgggcatgactttacacagaatgccattataactttggtcaatactaattacttcttttttattgttgttgtcgttgccggttttaggtggttgcattactatgttgttaacggatagaaatttttctacaagtttttttgatcctgcgggtggaggcgaccccgtattgtttcagcaccttttt	313	0	0	0	0	0	1	0	0	0	1	0	0	0	0	0	0	0	0	0	0	0	0	0	0	0	0	0	0	0	0	0
SLIF_000082686	class	Dinophyceae	0.72303207	Chromalveolata	Alveolata	Dinoflagellata	Dinophyceae					'HE610721'	[]	2864	85	189	actaagtacatcactaatgagttcatcacctattggaattgatgttatcatatatggattaatttgtactggtatatcatctagtctaacatctataaacttctctattactattctgtgtatgaagctttatggtcatctaatatctaatttgtctatctatatatggtctattggaattactactcttttacttatctttgtattacctatcttgacatgtgctcttattttatgatttcaagatcttcactataatacagtcttctatgatttcatatttggtggtgatcctgtgttctatcaacatttattc	316	0	1	0	0	0	3	0	1	1	0	1	0	1	0	1	0	1	2	1	4	1	2	0	0	1	1	0	0	1	0	0
SLIF_000083143	class	Dinophyceae	0.715517241	Chromalveolata	Alveolata	Dinoflagellata	Dinophyceae					'AF182641'	[]	2864	143	314	attaagtacatctttaatgacattaacaagtattggaatagatcttatcctatatagtttactactcttaggtatatcaacaagtttaacatctattaatttcatagttactcttcacatatggaaaccaacaataataccattatctaatatggatatctatatatggagtcttgttctaataggctatatgttgatactagtattaccaatattaacaggatctctattaatgatattatgtgatctgcattacaatacactattctttgatgcattatatggtggtgatcctatattttatcaacatatcttt	316	0	1	0	0	0	1	0	2	2	0	0	0	0	3	1	2	2	1	1	5	2	1	1	1	2	3	1	0	6	3	0
SLIF_000083325	genus	Micromonas	0.826086957	Archaeplastida	Viridiplantae	Chlorophyta	Mamiellophyceae	Mamiellales	Mamiellaceae	Micromonas		'FJ859351'	['Micromonas pusilla'| 'Micromonas commoda']	38832	3	3	cactaagtcatattactagtcactcaggcggtgctgtatatttagctatttttagtttacacgtttcaggtgcaagtagtattttaggtgcaatacactttattacaacaatatttaatatgagagctccaggaatgactatgcatcgattaccattatttgtatgggctgtattaattacagcatttctattattattatcattacctgtattagctggtgcaattaccatgcttttaactgatagaaattttaatacaactttctttgatcctgcaggtggaggtgatccagttctttatcaacatttattt	314	0	0	0	0	0	1	0	0	0	0	0	0	0	0	0	0	0	0	0	0	0	0	0	0	0	0	0	0	0	0	0
SLIF_000083332	superkingdom	Eukaryota	0.817610063									'KF895380'	[]	2759	7	18	tttatctggtatagaaagtcattccgggggagcagtagatttagcaatttttagtttacatttagcaggaatttcgtcattattaggtgcaattaactttataacaacaataattaatatgagaaatccacaacttcattggaataggttacctttatttgtttgggctatttttataacagcgtttttattattattatctttacctgtattagcaggaggaataacaatgttattaaccgatcgtaattttaatacaacattttttgatccattaggaggaggagatccagtcttatttcaacatttattt	313	0	0	0	0	0	1	0	1	0	0	0	1	0	0	0	0	0	0	0	0	0	0	0	0	0	0	0	0	0	0	0
SLIF_000083391	superkingdom	Eukaryota	0.816513761									'AB334483'	[]	2759	2	2	attatcaagtgttcaagcacactcaggtccttcagtagacttagctatttttagtttacacttagctggtgcatcttcaattttaggtgcaattaattttattaccaccattttaaatatgagagctctcggtttaactatgcataaattaccattatttgtgtgggcagtatttattactgtaattttattattattatcactaccagttttagcaggagcgattacgatgttattaacagatagaaattttggaactgcattctttgatgcgcaaactggaggagacccaattttattccagcacttattt	313	0	0	0	0	0	1	0	0	0	0	0	0	0	0	0	0	0	0	0	0	0	0	0	0	0	0	0	0	0	0	0
SLIF_000083597	superkingdom	Eukaryota	0.788819876									'CR954200'	['Pelargonium capitatum'| 'Pelargonium candicans'| 'Micromonas commoda'| 'Ostreococcus tauri'| 'Asparagopsis taxiformis'| 'Pelargonium quercetorum']	2759	1	3	attaagttcaattactagtcactcaggtggatctgtggatcttgcgattttcagtttacacttatctggagctagtagtattcttggggcgattaattttatcaccacaattattaacatgcgcgcacctggattaaccatgtcacgtcttccactttttgtgtggtcaattttaattaccgctgtactgcttctgttatcacttccagttcttgctggggcgattacaatgctactaactgaccgtaactttaatacaagtttctttgatccagcaggtggaggtgatcctatcttatttcaacatttgttc	313	0	0	0	0	0	1	0	0	0	0	0	0	0	0	0	0	0	0	0	0	0	0	0	0	0	0	0	0	0	0	0
SLIF_000083712	kingdom	Metazoa	0.737804878	Opisthokonta	Metazoa							'TUNSA058-14'	[]	33208	46	61	cctctctgacaagctcgggcatccgggcatggcggttgatatggcgatcttctcacttcaccttgcgggggcgagctccattctcggcgcggccaacttcatcaccaccatctttaatatgcgcgcaccgggcatgacgctgcacaaaatgccgctcttcgtttggggcatgctcatcacatccttcctcctcgtattggctgtgccggtccttggcggcgcgattacaatgcttctgacagaccgcaacttcgactccgcgttcttccgccctgaacttggcggtgaccccattttgtaccagcacctgttc	313	0	0	0	0	0	1	0	0	0	0	0	0	0	0	0	0	0	0	0	0	0	0	0	0	0	0	0	0	0	0	0
SLIF_000083836	class	Dinophyceae	0.75304878	Chromalveolata	Alveolata	Dinoflagellata	Dinophyceae					'HE610721'	[]	2864	28	47	actaagtacatcattaatgagtttatcatctttaggtattgttgttgttatatatggtcttctattattaggtatatcatcaagtttaacatcttttaacttctttgttacttttgtttatatgaaatcttatggtatgactttatctactatgtcagtatatgtttggtctattaatattacaacatctatgttactattagttttaccagtactaactggagctcttgccatgttaatatctgatattcattttaatacaagtatctttgattcattatttggtggtgatcctgtgttctatcaacatttattt	316	0	0	0	0	0	1	0	0	0	0	0	0	0	0	0	0	0	2	0	0	0	0	1	0	0	1	0	1	0	1	0
SLIF_000084073	superkingdom	Eukaryota	0.824242424									'OOMYA435-07'	[]	2759	2	3	attatcaagtgttcaagcacatagtggaccaagtgttgatttagctatttttagtcttcatttagcaggtgcttcatctattttaggtgctattaattttataacaactattattaatatgagattacctggtatgacacctcatagaaccgatctttttgtatggtctgtttttattacagcagttttattattactttctttaccagttttagcaggtgctattacaatgttattaactgatagaaattttaatacaactttttttgatccagcaggtggaggagatccagtattataccaacatcttttc	313	0	0	0	0	0	1	0	0	0	0	0	0	0	0	0	0	0	0	1	0	0	0	0	0	0	0	0	0	0	0	0
SLIF_000084153	superkingdom	Eukaryota	0.829652997									'MN317567'	[]	2759	42	98	gttatctggaataaatgctcactcaggtggttctgtagatttagcaatcttcagtttgcacttagcaggtatatcttctttattaggagctattaattttataacaactatatttaacatgagatcaccaggtttagaattgcataaacttcctttatttgtttgagcggttttaataacagcattccttcttctactatctttacctgtattagcaggtgctataacgatgctgttaactgatagaaattttaatacgacgttttttgaccctgcagggggaggagaccctattttatatcaacatttattc	313	0	0	0	0	0	1	0	0	0	0	0	0	0	0	0	0	0	0	0	0	0	0	0	0	0	0	0	0	0	0	0
SLIF_000084253	no rank	Sar	0.840764331	Chromalveolata								'AB020224'	['Ditylum brightwellii'| 'Grammonema striatula']	2698737	8	19	tttatcaagtggaatgtcacattcaggtagtgctgtagatttagctatttttagcttacatattgcaggagcttcttcaattttaggagctataaattttatttgtactatagttaatatgagagttaaaagtttatcttttcatagattacctttatttgtttggtctgttttaattactgctgttttattactactatctttacctgtgttagcaggagctattacaatgttattgacagatagaaattttaatacaacattttttgatcctgctggtggtggtgatccagttttatatcagcatttattt	313	0	0	0	0	0	1	0	0	0	0	0	0	0	0	0	0	0	0	0	3	0	1	0	0	0	0	0	0	0	0	0
SLIF_000084915	genus	Micromonas	0.841614907	Archaeplastida	Viridiplantae	Chlorophyta	Mamiellophyceae	Mamiellales	Mamiellaceae	Micromonas		'FJ859351'	['Micromonas pusilla'| 'Micromonas commoda']	38832	2	2	attaagtagtgtgcaagctcattctggaccttctgtagatttagctatttttagtttacatttatcaggagcttcatcaattttaggtgctattaattttattacaactatttttaatatgcgtgcgcctggtatgtctatgctcagattacctttatttgtatggagtgttttaattacagcgtttttacttcttctctcattacctgtacttgcaggtgcaattacaatgttactaactgatcgaaacttttcaaccagtttctttgacccaagtggtggaggagaccctattttatatcaacatttattc	313	0	0	0	0	0	1	0	0	0	0	0	0	0	0	0	0	0	0	0	0	0	0	0	0	0	0	0	0	0	0	0
SLIF_000084962	superkingdom	Eukaryota	0.809375									'MN317567'	[]	2759	4	4	gctttcaggaatacgtagtcattcaggagcttctgtagatttagctatatttagtttacatttagcagggatctcttctttatttggcgccacgaattttataactactatatttcatatgcgttcacctagtttaaagatgtatcaaatgcctttatttgtttgatctgtgttaattacagcttttttattattattatctctgcctgtattagcaggagcgataacaatgttgttaacagatagaaactttggaacttcattctttgaagcacaaactggaggagatccagttttattccaacatttgttt	313	0	0	0	0	0	1	0	0	0	0	0	0	1	0	0	0	0	0	0	0	0	0	0	0	0	0	0	0	0	0	0
SLIF_000085266	superkingdom	Eukaryota	0.820433437									'KC568457'	[]	2759	38	82	tctttcaagtgtacaagcacactcaggtccatctgttgatttagctatttttagtttacacctttctggtgcgtcttcaattttaggagcaattaattttattactactatttttaacatgcgtgcacctggtttaaccatgcaccgacttcctcttttcgtttgggcagttttaattactgcatttttattattattatcgttacctgttttagcaggagcgattactatgctattaaccgatcgaaacttcaatactgctttctttgatccagcaggtggaggtgatcccgttttataccagcatcttttt	313	0	0	0	0	0	1	0	0	0	0	0	0	0	0	0	0	0	0	2	1	1	3	1	3	1	0	2	0	1	1	0
SLIF_000085766	superkingdom	Eukaryota	0.795665635									'DQ287690'	['Absidia idahoensis'| 'Allomyces macrogynus'| 'Paranapiacaba tricincta'| 'Phytophthora syringae'| 'Rhizopus oryzae'| 'Blastocladiella emersonii'| 'Pallenopsis sp. JA-2009'| 'Amanita porphyria'| 'Pythium sp. LY221g'| 'Thecamonas trahens'| 'Amanita flavoconia']	2759	2	2	attatcatctaaagctggacaaccaggtcctgcaatggattttgctatttttagtttacacttagcaggtgcatcatcaattttaggagcaatgaatttcattactactattattaacatgcgagcgccaggtatgacattccatagattacctttatttgtgtgagcggtatttattacagctatcttattattattaagtttaccagttctagcaggagcaattacaatgcttttaacagaccgtaactttaatacatctttctttgatccagccggaggaggagatccaattttatatcagcacctattc	313	0	0	0	0	0	1	0	1	0	0	0	0	0	0	0	0	0	0	0	0	0	0	0	0	0	0	0	0	0	0	0
SLIF_000085995	superkingdom	Eukaryota	0.81595092									'EU350526'	[]	2759	5	5	attatcaagtgttcaagcacactcaggtccttcagtagacttagctatttttagtttacacttagctggtgcatcttcaattttaggtgcaattaattttattaccaccattttaaatatgagagctcccggtttaactatgcataaattaccattatttgtgtgggcagtatttattacagcgtttttacttcttctctcattacctgtacttgcaggtgcaattacaatgttactaactgatcgaaacttttcaaccagtttctttgacccaagtggtggaggagaccctattttatatcaacatttattc	313	0	0	0	0	0	1	0	0	0	0	0	1	0	0	0	0	0	0	0	0	0	0	0	0	0	0	0	0	0	0	0
SLIF_000086460	superkingdom	Eukaryota	0.640668524									'EF036582'	[]	2759	39	106	actatctacatctctactactactatacaacaacggtgtactaatgctatgtattctactactagtaaacggtacatcttctaacatctctgcactaaacttcattgtatccatttataacattggtgcaccaggttttacactagtatatgtaaacctatatgtatgggtaatcaacatcattatggcactactaatggtagtactaccagtactaacaggtatcctatgtatgattatggcagatgtagcatacaacacagtattctttgattactctattggtggtgacgtagtactattccagcatatgttc	316	0	0	0	0	0	1	0	0	0	0	0	0	0	0	1	0	0	1	0	1	2	0	0	1	2	0	0	0	0	1	0
SLIF_000086597	kingdom	Metazoa	0.72972973	Opisthokonta	Metazoa							'TUNSA058-14'	[]	33208	611	1251	gctctctgacaaattaggtcatcccggcatgtccgttgatatggcgatttttgcccttcaccttgcgggcgccagttccattttgggtgcagcaaacttcattacaaccatcttcaatatgcgcgcaccaggcatgacacttcataaaatgccactatttgtatgggctatgttgattacatcattcctacttgttctggctgtgccggttcttgggggcgcgattacaatgcttctaactgaccgtaactttgattcagcgttcttccgccctgaatttggcggcgacccactattgttccagcacttgttc	313	0	1	0	0	0	2	0	2	1	1	1	0	0	1	0	0	0	0	0	0	0	0	0	0	0	0	0	0	0	0	0
SLIF_000086672	species	Desmarestia viridis	0.897763578	Chromalveolata	Stramenopiles	Ochrophyta	Phaeophyceae	Desmarestiales	Desmarestiaceae	Desmarestia	Desmarestia viridis	'AY500367'	['Desmarestia viridis']	62313	20	28	tttaagtggtattcaggcacactcgggtccttcggtcgacctagcaatttttagtcttcacctctcaggtgcagcttctatattgggtgctattaattttattacaacaatttttaacatgcgtgccccgggaatgagcatgcaccgtttacctctttttgtatggtcagttctaattactgcgtttctgttgttactatctcttcctgttttagcaggaggtatcacgatgttgcttacagatcgaaattttaatacaaccttttttgatccagcaggtgggggagatcctgttctttaccagcatttattt	313	0	0	0	0	0	1	0	0	1	0	0	0	0	0	0	0	0	0	0	0	0	1	0	0	0	0	0	0	0	0	0
SLIF_000086849	species	Evadne nordmanni	0.993630573	Opisthokonta	Metazoa	Arthropoda	Branchiopoda	Diplostraca	Podonidae	Evadne	Evadne nordmanni	'GBCB503-08'	['Evadne nordmanni']	141403	4022	14454	tctttctgcggggattgcgcatgcaggggcttcagtagaccttagtattttcgctcttcatcttgctgggatctcatcaattttaggggctattaacttcattactacgatcgtaaatatacgatctcaaggaatgacgcttgatcgaattccactcttcgtttgatcagtagggatcactgctcttttacttcttttaagcttacctgttctagcaggagctattactatgcttctaacggaccggaatctaaacacgtcgttcttcgatcctgcagggggaggggacccgattctttaccaacatctattc	313	0	0	0	0	0	1	0	0	0	0	0	0	0	0	0	0	0	0	0	0	0	0	0	0	0	0	0	0	0	0	0
SLIF_000087310	class	Oomycota	0.839622642	Chromalveolata	Stramenopiles	Oomycota						'GU071818'	[]	4762	1	6	tttatctggtgtagaaagtcattcaggtggagcagtagatttagctatttttagtttacatttagcaggtatttcatcattattaggtgcaattaactttataacaacaataataaatatgagaaacccacaacttcattggaatagattacctttatttgtttgggcggtttttataacagcgtttttattattattatctttacctgtattagcaggaggaattacaatgttattaacagatcgtaattttaatacaacattttttgatccattaggaggaggagatcctgtattatttcaacatttattt	313	0	0	0	0	0	1	0	2	0	0	0	0	0	0	0	0	0	0	0	0	0	0	0	0	0	0	0	0	0	0	0
SLIF_000087528	no rank	Thecamonas trahens ATCC 50062	0.870253165	Apusozoa	Apusozoa	Thecomonadea	Apusomonadida	Apusomonadida	Apusomonadidae	Thecamonas	Thecamonas trahens	'KP165389.1'	['Thecamonas trahens']	461836	268	646	tttatctagtatcgaatctcattcaggaggttctgtagatttagctatctttagtttacatttagccggagtttcatcgttattaggagcagttaactttattactactattattaacatgagagttcctggtttaacaatgcataaattaccattatttgtttgggcagtattaattacagcagttttattattgttatcattacctgtattagcaggagcgattactatgttattaactgaccgtaactttaatactagtttctttgaccctgcagggggaggagatcctattttataccaacacttattc	313	1	2	0	0	1	3	7	4	5	0	0	0	0	0	0	0	0	2	0	0	0	0	0	0	0	0	0	0	0	0	0
SLIF_000087582	superkingdom	Eukaryota	0.811145511									'AB020224'	[]	2759	5	5	cttatcttcatctattggagctccaggtcctgcagttgacttggctattttttcacttcacatagctggtgcatcttcaattttaggtgctatcaactttatatgtactatatttaatatgcgagtaaagagtttatcttttcacaacttacctttatttgtatggtcagttttaattacagctgttttattactactttcattaccagtattagccggtgcaattacaatgctactaaccgatcgaaatttcaacactaccttttttgatccagcaggtggaggagaccctgttctgtttcagcatttattt	313	0	0	0	0	0	1	0	0	0	0	0	0	0	0	0	0	0	0	0	0	0	0	0	0	0	0	0	0	0	0	0
SLIF_000087635	species	Leucocryptos marina	0.768518519	Chromalveolata	Cryptophyceae			Kathablepharidacea	Katablepharidaceae	Leucocryptos	Leucocryptos marina	'AB693966'	['Leucocryptos marina']	299206	4	4	attaagtgggttagcgggtcacccaggtgtttgtgtggattttgctatttttagccttcatatagcaggtgcgtcgagtatttctggagcaataaattttattgtgacgatctacaatatgcgttgtccaggaatgctttggcatcgtgtgcctctgtttgtttggtcggtgttcattactgcgtagttacttttattatcattacctgtgttagcgggagcgattacgatgttactaactgaccgtaacttcaatacctcgttctttgatccggcgggcggaggtgaccctattttgttccagcaccttttt	313	0	0	0	0	0	1	0	0	0	0	0	0	0	0	0	0	0	0	0	0	0	0	0	0	0	0	0	0	0	0	0
SLIF_000088365	no rank	Eumetazoa	0.766153846	Opisthokonta	Metazoa							'GU825773'	[]	6072	14	28	actagcttctatcgaggctcactctggtgggtcggttgatctagcgattttctctcttcaccttgcaggtatttcctcaatccttggagcgattaacttcatcactaccatcatcaacatgcgtgcacctggtatctctatgcaccgtcttccactcttctgttgggcagttctgattactgcagtacttcttctgctttctctacctgttctagctggagcgatcaccatgcttctgactgaccgtaacttcaacacttcattctttgaccctgctggaggaggagaccctgtgctataccagcacctattc	313	0	0	0	0	0	3	0	3	1	0	0	0	0	0	0	0	0	0	0	0	0	0	0	0	0	0	0	0	0	0	0
SLIF_000088569	superkingdom	Eukaryota	0.793846154									'MK990594'	[]	2759	2	2	tttatctagtgcagcagctcatcctggagcttctgtggacttagctatttttagtttgcatttagctggagcttcctctattgccggctctattaattttatgacaactattttcaatttaagggtcaaagggtttagtatgcatagattacctttatttatttgagcttctttaattactgcttttttattagtacttacattacctgttttagcaggtgctattactatgttgttaactgatagaaactttaacactactttttttgatccaagtggcggtggtgacccgattttatatcagcatttattc	313	0	0	0	0	0	1	0	1	0	0	0	0	0	0	0	0	0	0	0	0	0	0	0	0	0	0	0	0	0	0	0
SLIF_000088585	superkingdom	Eukaryota	0.809968847									'KP862852'	[]	2759	18	34	gttgtcttctattgaaagtcattctggaggtgctgttgacctagctatctttagtttacatttagcaggtgcttcatctcttttaggtgctgtaaattttattacaaccatatttaatatgaggtctcctcatttatatatgcatagaatacctttatttgtttgagcaattttaattactgctttcctactattattatcattacctgttttagcaggggcaattacaatgttattgacagatagaaatttcaatacaacattttttgatcctgcaggtggtggtgacccaattttatatcaacatttattt	313	0	0	0	0	0	1	1	3	1	0	0	0	0	0	0	0	0	0	0	0	0	0	0	0	0	0	0	0	0	0	0
SLIF_000088639	species	Scopelocheirus schellenbergi	0.79375	Opisthokonta	Metazoa	Arthropoda	Malacostraca	Amphipoda	Lysianassidae	Scopelocheirus	Scopelocheirus schellenbergi	'GBCMA0129-06'	['Scopelocheirus schellenbergi']	228744	42	92	actcagtagttctatgggtcatactggtgtagcggtagatatggtaatttttagtctccaccttgctggaatatcttcaattctaggcgctataaattttatagtgacaataatgaatatgcgtgctccaggtatgcatttgcttaaaatgcctttatttgtttggtcaatgttagttacagcttttctattggttctagccctacctgtacttggtggcacgattactatgttgctcactgatagaaactttggcacacacttctttaagcctgatggtggaggtgatcctgtattgttccagcatttattc	313	1	0	0	0	0	1	0	0	0	0	0	0	0	0	0	0	0	0	1	0	0	0	0	0	0	0	0	0	0	0	1
SLIF_000088688	class	Oomycota	0.829652997	Chromalveolata	Stramenopiles	Oomycota						'FR774195'	[]	4762	14	23	attagcaggtattcaagcacactctggtggagctgttgatttagctatttttagtttacatttagcaggtatatcttcaatattaggagctataaactttattgttacaataatgaatatgagagcacctggtatgactgcacatagagttcctttatttgtatgagctgtttttataacagcttttttattattactatcattacctgttttagcaggagctattaccatgttattaactgatagaaattttaatacatctttttttgatcctaatggtggtggagaccctattctttaccaacatttgttc	313	0	0	0	0	0	1	0	0	0	0	0	0	0	0	0	0	0	0	1	0	0	0	0	1	0	0	0	0	0	0	0
SLIF_000089068	superkingdom	Eukaryota	0.826625387									'GQ119942'	[]	2759	15	27	attagctggtattgaagctcactcaggaggttctgtagatttagctatttttagtttacatgttgccggagcatcatctattgcaggagctattaattttatgactactgtaattaatatgagagcacctggaatgacttgacatcgtactccattatttgtatgatcaattttcttaacagctattttattattattatctttaccagtattagcaggagctattactatgttattaacagatcgtaattttaatactacattctttgatccagcaggaggaggagatcctattttatatcaacatttattc	313	0	0	1	0	0	1	1	0	0	0	0	0	0	0	0	0	0	0	0	0	0	0	0	0	0	0	0	0	0	0	0
SLIF_000089069	no rank	Eumetazoa	0.817610063	Opisthokonta	Metazoa							'ZPII1540-11'	[]	6072	77	167	cttaagtaatttgtcaggtcaccctggagcagccgttgatatggctatatttagtttacatcttgctgggatgtcttccattttaggggcaatcaatatgattgtaactatattcaatatgcgcgccccaggaatgggtatgtttaaattaccattatttgtatggtcgatattaattactgcatttttacttgtacttgcattaccagtacttgctggcgcgatcactatgttgcttactgataggaattttggcactcatttctttaaaccagatggtggtggtgatccaattctatttcagcatttattc	313	0	0	0	0	0	1	0	0	0	0	0	0	0	0	0	0	0	0	0	1	0	1	0	0	0	0	0	0	0	0	0
SLIF_000089245	order	Leptothecata	0.914556962	Opisthokonta	Metazoa	Cnidaria	Hydrozoa	Leptothecata				'GBCI2253-13'	['Obelia longissima']	500008	846	2120	tttatcaggttctcaaacacactcaggaggtgcagtagatatggccatttttagcttacattgtgcgggagcttcttctattatgggggctataaattttataacaactatatttaatatgagagcccctggattaacattagataaattgcctttatttgtttgatctgtgttaatcacagcatttttattattattatcacttcctgtgttagctggtgcaataacaatgttattaactgacagaaattttaacactacattctttgatcctgcaggaggaggtgacccagttctataccaacatttattt	313	0	0	0	0	0	1	0	0	1	0	0	0	0	0	0	0	0	0	0	0	0	0	0	0	0	0	0	0	0	0	0
SLIF_000089508	superkingdom	Eukaryota	0.688235294									'HE610721'	[]	2759	16	29	attaagtacatcacatatgagtattactagtgttagtatagatcttattttatattccttattggtattaggtgtatcatcaacattaacatcaattaattttatagtaactctacaaatatggagacctacaatattaacactatctagtatggatatttatgtatggagtattgtacttacaagctacatgttagtaatagtacttccaatattaacaggtacacttttaatggtaattctagatctacactataatactgtattctttgatgcactctatggtggtgacccagtattctatcaacatgtattc	316	0	0	0	0	0	1	0	1	0	0	0	0	0	0	0	0	0	0	0	1	0	0	1	0	1	0	0	0	0	0	0
SLIF_000090071	superkingdom	Eukaryota	0.796923077									'JN131834'	['Phaeocystis antarctica'| 'Phaeocystis globosa'| 'Phaeocystis pouchetii'| 'Proselachista taeniiformis']	2759	2	2	attggcgggtattcaagcccattcaggaggatctgttgatctagcgatatttagtttacatcttgctggtatttcttctatattaggtgcgatcaactttatagtaacaattttaaatatgagaaatccaggaatgcaagctcatagaactccactttttgtttgatcggtttttattactgcttttttattacttttatcattacctgtattagctggtgctatcacaatgttacttacagatagaaattttaacacttctttttttgatccgaatggaggtggagatcctgtactttatcagcatcttttt	313	0	0	0	0	0	1	0	0	0	0	0	0	0	0	0	0	0	0	0	0	0	0	0	0	0	0	0	0	0	0	0
SLIF_000090109	superkingdom	Eukaryota	0.681948424									'EF514771'	[]	2759	2	2	tttatcaacttctactatgtcattatctattacaggtacagcaatgttagcaggttcactattagtcgctggtttagcttctacttttacttctgtcaatttcgtattaactatggtaattaatcgtatcatgggtcttatgattattaactgcttatattctgtttgtattgtagttactgctgctttacttttagtcgttctacctgttcttacagctgctttatttatgttagctggtgatttaatgttcaatacttgcttctttgatcctacttttggtggtgatgtagtcttatatcaacacttattc	313	0	0	0	0	0	1	0	0	1	0	0	0	0	0	0	0	0	0	0	0	0	0	0	0	0	0	0	0	0	0	0
SLIF_000090237	order	Amphipoda	0.775	Opisthokonta	Metazoa	Arthropoda	Malacostraca	Amphipoda				'WW461-08'	[]	6821	659	1741	tttaagtaatttaacaggacatccaggagctgcagtagatatggcaattttcagcctacaccttgctggtatgtcttccattcttgggtcaattaatatgatagtcactatttttaacatgagagcacctagaatggggttatttaaaatgccactttttgtttggtcaattttgataacagcctttatggtaattattgcgatgccagttcttgctggtgcaattactatgttgcttgcggatcgtaattttggaacccacttttttacaccagatggtggtggagatcctgttttattccagcacttgttc	313	0	1	0	0	0	1	0	0	0	0	0	0	0	0	0	0	0	0	0	0	0	0	0	0	0	0	0	0	0	0	0
SLIF_000090789	order	Cyclopoida	0.789968652	Opisthokonta	Metazoa	Arthropoda	Maxillopoda	Cyclopoida				'ZPC035-13'	[]	84308	372	826	tttgagatctacactaggacacgcgggatcatcagtagattttgcaattttctctcttcaccttgcgggagtgtcctcgctcttaggggcagtaaactttattagaacgcttaaaaatacacgtacttttggccttgttttagatcgaataagattattcccttgatcagtgctagtaactgctattctactattgttatcactgcctgtactagccggggcgattactatgctattaaccgaccgaaacttgaacaccgctttttacgaccctagagggggaggagacccaattctttatcagcaccttttt	313	0	0	0	0	1	1	3	0	1	0	0	0	0	0	0	0	0	0	0	0	0	0	0	0	0	0	0	0	0	0	0
SLIF_000090889	species	Emiliania huxleyi	0.802469136	Chromalveolata	Hacrobia	Haptophyta	Prymnesiophyceae	Isochrysidales	Noelaerhabdaceae	Emiliania	Emiliania huxleyi	'JN022704'	['Emiliania huxleyi']	2903	10	16	tttagcaggaattcaagctcattctggtggctctgttgattgcgcaattttttcattacatcttgcgggtgtgtcttctattttaggtgcagttaatttcattgtaactatcactaatatgagagccccgggtatgactgcgcatcgtacacctttatttgtttgagctgtttatattactgcctttttattattactttcactaccagttctagctggtgcgattacaatgcttttaactgatcgtaattttaatacttctttttttgacccgaacggtggtggtgatccagtactatatcaacatttattt	313	0	0	0	0	0	1	0	0	0	0	0	0	0	0	0	0	0	0	0	0	0	0	0	0	0	0	0	0	0	1	0
SLIF_000091870	order	Spionida	0.987220447	Opisthokonta	Metazoa	Annelida	Polychaeta	Spionida				'PONOR081-13'	[]	46589	12	14	tcgcagccaatatcgcccacgcaggcccctcagttgacctagcaatcttttctcttcacttagctggagtctcctctattttagcctccctcaactttattacaactattgtaaatatacgatgaaaaggactacgtctagaacgaatccccttatttgtctgagccgtaaaaattactgccgttcttctccttctctctctccccgtgctagcaggagctattactatactactcacagaccgcaacctaaatactgcattctttgaccccgcaggaggaggagaccccatcctatacatacacttattt	311	0	0	0	0	0	1	0	0	0	0	0	0	0	0	0	0	0	1	0	0	0	0	0	0	0	0	0	0	0	0	0
SLIF_000092064	genus	Micromonas	0.82208589	Archaeplastida	Viridiplantae	Chlorophyta	Mamiellophyceae	Mamiellales	Mamiellaceae	Micromonas		'FJ859351'	['Micromonas pusilla'| 'Micromonas commoda']	38832	4	4	actaagtcatattactagtcactcaggaggtgctgtagatttagctatttttagtttacacgtttcaggtgcaagtagtattttaggtgcttcaaattttattacaactatttttaatatgagagctccgggaatgtatttacataaattacctttattcgtgtgggctgttttaattacagcttttttattattactttctttacctgtacttgctggagcgattacaatgcttttaacagatcgtaattttaacacaacattttttgaccctgcggggggaggagatccagtattataccaacatttattt	313	0	0	0	0	0	1	0	0	0	0	0	0	1	0	0	0	0	0	0	0	0	0	0	0	0	0	0	0	0	0	0
SLIF_000092281	superkingdom	Eukaryota	0.822429907									'DBCOI_000000238'	[]	2759	3	3	tttagcgagtgtacaagcacactcaggaccatctattgatttagctattttcagcttacacttagctggagcttcttcaatattaggagcaattaattttattacaactattattaatatgagagctccaggtatgactatgcacagaatgcctttatatgtatgggctattttagtgacttcggttttattgttattatctttacctgttttaggaggagcaattacaatgctattaactgatagaaactttaatactacattttttgatcctgcaggaggaggagatcctattttatttcaacatttattt	313	0	0	0	0	0	1	0	0	0	0	0	0	0	0	0	0	0	0	0	0	0	0	0	0	0	0	0	0	0	0	0
SLIF_000092347	genus	Pseudo-nitzschia	0.871069182	Chromalveolata	Stramenopiles	Bacillariophyta	Bacillariophyceae	Bacillariales	Bacillariaceae	Pseudo-nitzschia		'JN050307'	['Pseudo-nitzschia hasleana'| 'Pseudo-nitzschia lineola'| 'Pseudo-nitzschia subcurvata'| 'Pseudo-nitzschia cuspidata']	41953	4	5	tctttcaggagttttatctcattcgggaggttctgttgatttggcaatttttagccttcatttatctggggcagcgtcaattttaggtgcgattaattttatctgtactattgtaaatatgagaactgaaagtttaccattccacaaacttcctttattcgtttggtctgttttcattacagctattctcttgctattagcactacctgttttagcaggagcaattacaatgttgttaactgatcggaattttaatactaccttcttcgatcctgcaggtggaggagatcctgtacttttccaacatttattt	313	0	0	0	0	0	1	0	0	0	0	0	0	0	0	0	0	0	0	0	0	0	0	0	0	0	0	0	0	0	0	0
SLIF_000092606	kingdom	Metazoa	0.807453416	Opisthokonta	Metazoa							'GBSP10189-13'	[]	33208	2	3	attatctagcatagagtatcattcaggtggtgcggtagatatggcaatctttagtttacatttagccgggatttcttcaatattaggtgctatgaatttcataacaactatattaaatatgagagctccaggtatgacaatgcataaattaccattatttgtatgagcagtatttattacagcaatactattattattatcactaccagttttagcaggtgcgattacgatgttattaacagatagaaattttggaaccgcattctttgatgcgcaaactggaggagacccaattttattccagcacttattt	313	0	0	0	0	0	1	0	0	0	0	0	1	0	0	0	0	0	0	0	0	0	0	0	0	0	0	0	0	0	0	0
SLIF_000092671	species	Scytosiphon lomentaria	0.996805112	Chromalveolata	Stramenopiles	Ochrophyta	Phaeophyceae	Ectocarpales	Scytosiphonaceae	Scytosiphon	Scytosiphon lomentaria	'DBCOI_000000282'	['Scytosiphon lomentaria']	27967	58	94	tttaagtggtattcaagcacactcaggtccttccgtggatttagccatttttagtcttcatttatcgggtgccgcttctattttaggggctataaattttattactactatctttaacatgagagcacctggtatgaccatggacagattaccactttttgtgtggtctgtattaattacagcctttttgttattgttatctcttcctgttttggccggtggtattacaatgttactaacagatagaaattttaatacaactttttttgaccctgcaggaggtggagatccagtactatatcagcatttgttc	313	0	1	0	0	0	1	0	0	0	0	0	0	0	0	0	0	0	0	0	0	0	0	0	0	0	0	0	0	0	0	0
SLIF_000092751	class	Oomycota	0.820754717	Chromalveolata	Stramenopiles	Oomycota						'OOMYA1228-08'	[]	4762	2	2	ctggcaagttcacaagctcattcaggaccttcagttgatttagcaattttcagtttgcatttagccggcattggttcaattttaggtgccgtaaattttattaccactatatgcaatatgagagctcctggtatgactttccatcgtttaccattatttgtttggtcagttctaattacagctgttttattattactatctttacctgttttagcaggtgctattacaatgttattgacagatcgaaatttaaatacagctttttttgatccatccggtggtggagatcctgttttatatcaacatttgttt	312	0	0	0	0	0	1	0	0	0	0	0	0	0	0	0	0	0	0	0	0	0	0	0	0	0	0	0	0	0	0	0
SLIF_000092925	kingdom	Metazoa	0.721212121	Opisthokonta	Metazoa							'TUNSA058-14'	[]	33208	9	15	gctctccgacaaattagggcatccgggtatggccgttgatatggcgatcttctcgctccatcttgcgggcgcaagctccattctgggtgcagcaaacttcatcacaaccatcttcaatatgcgcgcaccgggcatgacattgcacaaaatgccgctttttgtttggggtatgttgattacatcattcctgctcgttctggctgtgccggtccttggtggcgcgattacaatgcttctaaccgaccgtaactttgactcggccttcttccgtcccgaacttggcggcgacccgcttctctaccaacacttgttc	313	0	0	0	0	0	1	0	0	0	0	0	0	0	0	0	0	0	0	0	0	0	0	0	0	0	0	0	0	0	0	0
SLIF_000093124	genus	Heterocapsa	0.713872832	Chromalveolata	Alveolata	Dinoflagellata	Dinophyceae	Peridiniales	Heterocapsaceae	Heterocapsa		'EF036578'	['Heterocapsa circularisquama'| 'Heterocapsa rotundata'| 'Heterocapsa triquetra']	2918	23	44	tctatctacctgtcttatgtctctttctcctgttggtatcgatgttattctaggtggtctacttgtttctggtacttcctccactctaacttccattaactttgttggtaccatccagaacatgagatctttcggtatgactttgtttaacatgtccatgtacgtttggtctatcttgattgtctccggtcttctacttgctgtcctacctattcttactgctgctattgtcatgcttctttccgatctacactttaatactgttttctttgatcctctattcggcggtgatcctgtcttctatcagcatctattc	316	0	0	0	0	0	3	0	1	0	0	0	0	0	0	0	0	0	1	0	3	0	0	0	0	0	0	0	1	0	0	0
SLIF_000093325	superkingdom	Eukaryota	0.848580442									'AB706242'	[]	2759	67	176	attatcaagtgcaacagctcactcaggtggttctgttgatcttgctatttttagtttgcatttatcaggtgcatcatctattttaggtgctattaactttatatgcactatcttcaacatgcgagtgaaaagtttatcttttcataatttacctctatttgtatggtcagttttaattacagcagttttattgttactttcattgcctgtattagcgggtgcaattacaatgttattaactgatagaaattttaatactactttcttcgatccagcagggggtggagatcccgttctgtttcagcatttgttt	313	0	0	0	0	0	1	0	0	0	0	0	0	0	0	1	6	0	0	0	0	0	0	0	0	0	0	0	0	0	0	0
SLIF_000093503	class	Dinophyceae	0.8625	Chromalveolata	Alveolata	Dinoflagellata	Dinophyceae					'EF036592'	[]	2864	71	161	ttaagcacttcttttatgagtgtatcacctgcaagcacaggaagtcttatcttaggattattaatgtcaggtatatcctcctgttttacaactcttaatttttgggttacaattctatacctgagatcttattatctgacattgaagactatgcctttattcccatgggcgcttataataactgcagcactcctgttattaacattaccagtcttatctggagctcttctcatggtgatggctgatcttaattgtaatacagtcttctttgatccagtctttggaggagatcctgtattatatcaacatttgttc	315	0	0	0	2	0	0	5	0	0	0	2	0	3	0	0	0	0	0	0	18	0	0	0	0	0	0	0	0	0	0	0
SLIF_000093515	superkingdom	Eukaryota	0.814241486									'OOMYA1366-08'	[]	2759	107	195	tttatcttctatcattgctcactcaggtcctgctgtagatatgggtatttttagcctccacttagcaggtgcttcatctattatgggtgctattaactttattactactattattaatatgcgaggtcctggtttaagctggcatcgattacctttatttgtttggtctgtatttattacagctattcttttattattatctttaccagtattagcaggtgctattactatgttattaactgaccgtaactttaatacaactttctttgatccagcaggtggtggagatcccattttataccagcatttattc	313	0	0	0	1	0	0	2	0	2	0	0	1	1	0	2	0	1	1	2	1	1	2	1	2	2	1	0	1	0	1	0
SLIF_000093527	order	Amphipoda	0.774691358	Opisthokonta	Metazoa	Arthropoda	Malacostraca	Amphipoda				'WW461-08'	[]	6821	9	17	tcttagtaatatacttggtcaccccggagcggctgtagatatggcgatttttagcctacatttggctggaatatcttctgttcttgcgtcaattaatatgattgttaccatatttaatatgcgtactccgggaatgggaatgtttgaaataccactttttgtatggtcaattttaattacagcctttttactagtactagcaataccagtaattgcaggaggaattacaatgttgcttactgatcgtaattttggcactaatttctttaatcctagcggtggtggagatcctatattattccaacatttattc	313	0	0	0	0	0	1	2	0	0	0	0	0	0	0	0	0	0	0	0	0	0	0	0	0	0	0	0	0	0	0	0
SLIF_000093688	superkingdom	Eukaryota	0.813084112									'DQ287690'	['Blastocladiella emersonii'| 'Thecamonas trahens'| 'Allomyces macrogynus']	2759	25	46	tctagcatctattgacttccattcaggaggttcaattgatttagcaatttttagtttacacttagcaggtgcatcatcaattttaggagcaatgaatttcattactactattattaacatgcgagcgccaggtatgacattccatagattacctttatttgtgtgagcggtatttattacagctatcttattattattaagtttaccagttctagcaggagcaattacaatgcttttaacagaccgtaactttaatacatctttctttgatccagccggaggaggagatccaattttatatcagcacctattc	313	0	1	0	0	0	0	1	0	0	0	1	0	1	2	0	0	0	1	0	0	1	0	0	0	0	0	0	0	0	0	0
SLIF_000093796	superkingdom	Eukaryota	0.676217765									'HE610721'	[]	2759	45	120	attatctagtacactcatgactctaacaagtattggattagatttggtattctatagtttagtactagggggtttatctacaaatatgacatctattaatttgatagttactcttcatatatggaaagcaagtataatacctttgacatctatagatacctacttatgggccattattcttgtaggttatatgttactcttagtattaccaatattagcaggatctattatattattgacatgtgatcttcattacaatagtgtattctttgatgcttcatatggtggtgatccaatattttatcaacatctattt	316	1	0	0	0	0	0	1	1	0	2	0	1	0	0	1	0	1	0	0	2	0	2	0	1	0	1	0	0	0	2	0
SLIF_000093979	superkingdom	Eukaryota	0.812307692									'FJ859351'	['Mantoniella squamata'| 'Micromonas pusilla'| 'Mesostigma viride'| 'Micromonas commoda'| 'Ascidia ahodori']	2759	1	2	actaagtcatattactagtcactcaggaggtgctgtagatttagctatttttagtttacacgtttcaggtgcaagtagtattttaggtgcaatcaactttattactacaatatttaatatgagagctcctggaatgacattatatagaatgccattatttgtatgggctacattaattacagcattcttacttttattatcactacctgttttagcagggggaattacaatgttattaacagatagaaactttaatacttctttctttgatcctgcaggaggaggagatccaatcttatatcaacatttattt	313	0	0	0	0	0	0	1	0	0	0	0	0	0	0	0	0	0	0	0	0	0	0	0	0	0	0	0	0	0	0	0
SLIF_000094360	phylum	Bacillariophyta	0.853968254	Chromalveolata	Stramenopiles	Bacillariophyta						'AB020224'	['Ditylum brightwellii'| 'Grammonema striatula']	2836	12	14	attgtcaagtataacagcacattcaggtggagctgttgatttagcaatttttagtttacacgtatcaggagcatcttctattttaggagctattaattttatttgtactatttttaatatgagagttaaaagtttgtcatttcacaaattaccgttatttgtgtggtcagtattaattacagcttttttattattactttcattaccagttttagctggagcgattaccatgctattgaccgacagaaattttaacacaagtttctttgatccagctggtggaggagatccagtattatatcagcatttattt	313	0	1	0	0	0	0	1	0	0	0	0	0	0	0	0	0	0	0	0	0	0	0	0	0	0	0	0	0	0	0	0
SLIF_000094761	species	Nanomia cara	0.905956113	Opisthokonta	Metazoa	Cnidaria	Hydrozoa	Siphonophorae	Agalmatidae	Nanomia	Nanomia cara	'GQ120023'	['Nanomia cara']	645360	4	4	attatctggacctcaagcacattctggaggatcagtagatttagctattttcagtttacacactgcaggagcttcatctataatgggagctattaactttataactactatttttaatatgagagcacctggaatgactatggataaattaccattgtttgtttgatcagtattaataacagcattcttattattgttatctttaccagttttagctggtgcaattacaatgcttttaacagatcgaaattttggtaccgccttttttgatgcacaaacaggaggggatcctgttctgttccaacatttattt	313	0	0	0	0	0	0	1	0	0	1	0	0	0	0	0	0	0	0	0	0	0	0	0	0	0	0	0	0	0	0	0
SLIF_000094797	superkingdom	Eukaryota	0.692082111									'HE610721'	[]	2759	2	7	attaagtacatctggattatcattaacaagtattggatttgatcttatcttatatagtttactactctctggaatatcaacaacaataacaactgtcaatttcatagttactcttcacatatggaaatcatctaatataacttatcgatgagacatctatatatggagtcttgttcttataggatacatgttattaatagtattaccaatattaacagggtctttattgatgctagtctatgatctccactacaatacaatattctttgatgtcttatatggtggagatcctatattttatcaacacatattt	313	0	0	0	0	0	0	1	0	0	0	0	0	0	0	0	0	0	0	0	0	0	1	0	0	0	0	0	0	0	0	0
SLIF_000095004	order	Leptothecata	0.900311526	Opisthokonta	Metazoa	Cnidaria	Hydrozoa	Leptothecata				'ABMMC6253-10'	['Eucheilota maculata'| 'Obelia sp. DNZ116'| 'Orthopyxis integra'| 'Laomedea flexuosa'| 'Obelia longissima']	500008	2	2	actatcatcaaaaactggtcaaccaggaccagcaatggacttagctattttaagtttacacgtagctggagcctcttcaattttaggagctataaattttataactaccatatttaatatgagagcccctggattaacattagataaattacctttatttgtctgatctgtgttaattacagcatttttattattactatctttacctgttttagcaggtgcaataacaatgttattaacagatagaaattttaatactacattttttgatccagcaggtggaggtgatccagtattataccaacacttattc	313	0	0	0	0	0	0	1	0	0	0	0	0	0	0	0	0	0	0	0	0	0	0	0	0	0	0	0	0	0	0	0
SLIF_000095309	superkingdom	Eukaryota	0.827586207									'KF060943'	[]	2759	2	2	tttagcttctattcaagctcattctggaggttctgtagatttagcaatttttagtttacacttagctggtatttcatctattttaggtgctgctaattttattactactatctttaacatgcgttgtcctggtatgactttacatagaatgcctttatttgtttgagccgtattaattactgcatttttattattattatctttaccagtattagcgggagctattactatgctattaacagatagaaactttaacactactttcttcgatccagcaggagggggtgatcctattttataccaacatttattt	313	0	0	0	0	0	0	1	0	0	0	0	0	0	0	0	0	0	0	0	0	0	0	0	0	0	0	0	0	0	0	0
SLIF_000095884	superkingdom	Eukaryota	0.80733945									'OOMYA435-07'	[]	2759	4	4	tttatcgtccaaagcaggccaaccaggccccgcaatggatttagcaatttttagtttacatttagctggtgcatcgtctattttaggtgctgttaattttataacaactatctttaatatgcgaagtcctggtatgaaaatgcataatttacctttatatgtttggtcagttttaattactgcttttttattactgttatctttaccggttttagcgggtgctattactatgttattaacagatagaaatttcaatactacattttttgatccagcaggtggtggtgatccagtattataccaacatttattt	313	0	0	0	0	0	0	1	0	0	0	0	0	0	0	0	0	0	0	0	0	0	0	0	0	0	0	0	0	0	0	0
SLIF_000096025	superkingdom	Eukaryota	0.771159875									'AY342361'	[]	2759	1328	3164	tttggcaggtattcaagctcactcaggcgcttcggttgacttggctatttttagtcttcatttggccggtgtatcttcaattttaggtgcaattaacttcattgtaactattatcaatatgagagctccgggtatggtggctcatagggcacctttgtttgtttgagctgttttcataacggcgttcctgttgttactatctttgcctgtacttgctggtgcaataactatgcttttaacggatagaaactttaacacagcattctttgatcctaacggcggcggtgatcctgtattgtatcagcacctgttc	313	0	0	0	0	0	0	1	0	0	0	0	0	0	0	0	0	0	1	0	0	0	1	1	1	0	1	1	0	0	0	0
SLIF_000096403	class	Dinophyceae	0.704678363	Chromalveolata	Alveolata	Dinoflagellata	Dinophyceae					'EF036578'	['Heterocapsa circularisquama'| 'Heterocapsa rotundata'| 'Heterocapsa triquetra'| 'Amphidinium operculatum']	2864	10	25	tctttccacttgtctaatgtctctttctccagttggtattgatgtcattcttggtggtctacttgtttccggtacttcttctacccttacttccattaactttgttggtactattcagaacatgaggtcctttggtatgactttgttcaacatgtctatgtacgtctggtctattcttattgtctccggtcttctacttgctgttcttcctatccttactgctgctattgttatgttgctttccgatctacatttcaatactgtcttctttgatcctctatttggtggtgatccagtcttctatcagcatctattc	316	0	0	0	0	0	0	1	0	0	0	0	0	0	0	0	0	1	0	0	1	1	0	0	0	0	0	0	0	0	0	0
SLIF_000096543	order	Amphipoda	0.777439024	Opisthokonta	Metazoa	Arthropoda	Malacostraca	Amphipoda				'WW461-08'	[]	6821	6	10	gttaagtagtgtgatagggcatccgggcgctgctgtagatatggcgatttttagtatacatttagcgggtatgtcatcaattcttggggcaattaatattattgttacaatcttcaacatgcgcactccaaatatgagcctgttcaaaatgcctctttttgtatggtcaatattgattacagcgtttttattaattttagcactacccgtgcttgctggagctgttacaatgttacttacggatcgtaattttgatactacatttttttctccagctggtggaggtgatccaattttattccaacatttattt	313	0	1	0	0	0	0	1	2	1	0	0	0	0	0	0	0	0	0	0	0	0	0	0	0	0	0	0	0	0	0	0
SLIF_000096968	species	Asplanchna sieboldi	0.801829268	Opisthokonta	Metazoa	Rotifera	Monogononta	Ploima	Asplanchnidae	Asplanchna	Asplanchna sieboldi	'AF416994'	['Asplanchna sieboldi']	84397	2	2	attagcaagtttagaatttcacggcgggacctccgtagagtttgctatttttagtctgcatattgcgggggcatcgtcaattctaggagcaattaattttatttgtactatatttaatatgagagctattggattgacgttacacaggatgccgctatttatttgatctgttttaattacggcatttttattactattatctttacctgttttagctggtgcaattacaatgttgctaactgaccgcgttcttggaacaacattttataatccggctggagggggggaccctgtattatatcaacatttattt	313	0	0	0	0	0	0	1	0	0	0	0	0	0	0	0	0	0	0	0	0	0	0	0	0	0	0	0	0	0	0	0
SLIF_000097431	kingdom	Metazoa	0.719033233	Opisthokonta	Metazoa							'TUNSA061-14'	[]	33208	2	5	gctttctacaaaaatcagccaccccggcatggcggtggatatggcgattttctcactccacctcgcaggcgcaagctctatcctcggcgcagcaaactttatcacaaccattttcaatatgcgtgcccccggcatgacattgcacaaaatgccacttttcgtgtggggcatgctcatcacgtccttcctgctcgtgctttcagttcctgtattgggcggcgcaatcaccatgttgttgactgaccgtaattttggcacagacttctttaaccccgaaggcggcggcgacccgcttctctaccaacatcttttc	313	0	0	0	0	0	0	1	0	0	0	0	0	0	0	0	0	0	0	0	0	0	0	0	0	0	0	0	0	0	0	0
SLIF_000097658	order	Amphipoda	0.823343849	Opisthokonta	Metazoa	Arthropoda	Malacostraca	Amphipoda				'WW461-08'	[]	6821	25	47	attaagtagtctttcaggtcatcctggagctgctgttgacatggctatttttagtttgcacttagctggaatgtcatcaatccttgggtctattaacatgattgtgacaattttcaatatgcgcgcgccgggcatgagtttatttaaaatgccactatttgtatggtcaatcttacttactgcattcctacttatcctagcactaccagtactcgctggtgcaatcactatgcttttaactgatcgtaactttggaaccaatttcttttctccagaaggtggcggtgaccctatattattccaacatttattt	313	0	0	0	0	0	0	1	0	2	0	0	0	0	0	0	0	0	0	0	0	0	0	0	0	0	0	0	0	1	0	0
SLIF_000097704	genus	Phaeocystis	0.802507837	Chromalveolata	Hacrobia	Haptophyta	Prymnesiophyceae	Phaeocystales	Phaeocystaceae	Phaeocystis		'JN131834'	['Phaeocystis antarctica'| 'Phaeocystis globosa'| 'Phaeocystis pouchetii']	33656	78	186	tttatctggtattttagctcattctggaggagctgtagatttggctatcttcagtttgcatctagcagggatatcgtccattttaggcgctataaactttattgtaacaattttaaacatgcgttgtcctggtatgacggctcatcgagttcctttgtttgtgtgagctgtttttattacagcttttctgttgctactttctcttcctgtgttggctggagcgattaccatgctgttaaccgatagaaacttcaacacatcattctttgacccaaatggcggcggagaccctgttttataccagcatctcttt	313	0	1	0	2	1	0	1	0	0	0	0	0	0	0	0	0	0	0	0	0	0	1	0	0	1	0	1	0	0	1	2
SLIF_000097912	class	Oomycota	0.820433437	Chromalveolata	Stramenopiles	Oomycota						'OOMYA1321-08'	[]	4762	2	4	tttaagtgatattcaaagtcactctggatcatcagtagatctagctattttaagtttacatgtagcaggtatttcatcaatagctggagctataaattttataaccacaattttaaatatgagagctccaggtttagtttttcatagaatgccactttttgtttggtctgtattaattacagcttttttattagtattatctttacctgttttagctggagctataactatgctattaacagatagaaattttaatacagctttttataggccctctggtggaggagaccctttactatttcaacacttattt	313	0	0	0	0	0	0	1	2	0	0	0	0	0	0	0	0	0	0	0	0	0	0	0	0	0	0	0	0	0	0	0
SLIF_000099086	genus	Chrysochromulina	0.808777429	Chromalveolata	Hacrobia	Haptophyta	Prymnesiophyceae	Prymnesiales	Chrysochromulinaceae	Chrysochromulina		'KJ201908'	['Chrysochromulina tobinii'| 'Chrysochromulina simplex']	35140	1	2	attatctggtattcaagctcattctggtgcttccgttgattgtgcgattttttcgttgcatttagctggtgtttcttcaattttaggtgcaattaattttattgttacaatagcaaacatgcgtgcacctggtttgacttcaaatcgtgttcctttgtttgtttgagctgtttttattactgcgtttttattattgctttctttgcctgttttagctggtgctattacaatgcttttaactgatcgtaattttaatacagcgttttttgattccaatgggggaggggatcctgttctatatcagcatcttttc	313	0	0	0	0	0	0	1	0	0	0	0	0	0	0	0	0	0	0	0	0	0	0	0	0	0	0	0	0	0	0	0
SLIF_000099263	no rank	Sar	0.780185759	Chromalveolata								'EF434609'	[]	2698737	2	2	gctttcaagtggaacttctcactcaggtggtgctgttgatctagctattttcagtctacacctttcaggagcttcatcaatcctaggagcaattaactttatatgtacaatagtaaatatgagaacagaaagcctgcctttccataagctaccactgtttgtttgggcagttcttataacagcggtgcttttgctattgtcgctacccgtccttgctgctgcaattacgatgcttctggccgataggaatttcaacactactttttttgatcctgttggtggcggcgaccctgtactgtaccagcacctgttt	313	0	0	0	0	0	0	1	0	0	0	0	0	0	0	0	0	0	0	0	0	0	0	0	0	0	0	0	0	0	0	0
SLIF_000099477	no rank	Pancrustacea	0.841772152	Opisthokonta	Metazoa	Arthropoda						'ZPC047-13'	[]	197562	6091	14946	cttaagaagaaacttagctcatgcaggggggtcggttgatttggtcattttttccttacatttagcgggtgtttcctctttactaggagctgtaaattttattagaactttaggtaatttacgggtttttggaatgtattttgatcaggtgcctttattttgctggtctgtgttagttactgcggttttattattattatctctacctgttttagcgggggcaattactatgttattaactgatcgaaatattaattcaagattttatgatgtaagaggagggggggatcctgtgttgtatcagcatttattt	313	0	1	0	0	0	0	52	271	0	1	0	0	0	17	0	0	0	0	0	1	0	0	0	0	0	0	0	0	0	0	0
SLIF_000099480	kingdom	Metazoa	0.735735736	Opisthokonta	Metazoa							'TUNSA061-14'	[]	33208	1	10	gctctcaaccaaacttggccatccgggcatgtcggttgatttggcgatcttctcgcttcacttggcgggcgcaagctcgatcttaggcgcagcaaacttcatcacaacaatctttaatatgcgcgcaccgggtatgacattgcacaaaatgccattatttgtttgggcgatgttggtgacaagcttcttgcttgtgctgtctctacctgttcttggcggcgcgattacgatgcttctgaccgatcgtaacttcggcacagcattctttgatcctgctggtggtggtgatccaatcttgtatcagcacttgttc	313	0	0	0	0	0	0	0	8	0	0	0	0	0	0	0	0	0	0	0	0	0	0	0	0	0	0	0	0	0	0	0
SLIF_000099503	superkingdom	Eukaryota	0.748447205									'GBCDA1178-12'	[]	2759	22	37	gctgtcctccgtggaagcgcactcaggaggttccgttgacctggccatcttctcactgcacctggcgggaatctcttccatcctgggagcggtgaacttcatcacgacgatcctgaacatgcgttcaccgggtatctcgatgcacctgctgccactcttcgtgtggtccgtgctcatcacggcggtgctgctgctgctgtctctgccggtactggctggagccatcaccatgctgctgacggaccgtaacttcaacacctccttctttgaccctgcgggaggaggagaccccgtgctgtaccagcacctcttc	313	0	0	0	0	0	0	0	4	0	0	0	0	0	0	0	0	0	0	0	0	0	0	0	0	0	0	0	0	0	0	0
SLIF_000099529	kingdom	Metazoa	0.777089783	Opisthokonta	Metazoa							'TUNSA061-14'	[]	33208	2	24	attgtcatcgaccgccggttcacctggcatgtcaatggatctggcgatcttctcgcttcaccttgctggtgtttcctcgattcttggtgccgctaacttcattaccacgatctttaatatgcgcacgccggggatgacattgcacaagatgccgttgtttgcatgggcaatgctgatcacagcatttttgttgctgttggctgtgccggtcttggcgggtgctatcaccatgctgctgaccgaccgtaactttggcacaaccttcttcattccagagggcggcggcgatccgatcttgttcctgcacctgttc	313	0	0	0	0	0	0	0	3	0	0	0	0	0	0	0	0	0	0	0	0	0	0	0	0	0	0	0	0	0	0	0
SLIF_000099554	genus	Cunea	0.850318471	Amoebozoa	Lobosa	Discosea	Flabellinia	Dactylopodida	Paramoebidae	Cunea		'MN317567'	['Cunea profundata'| 'Cunea thuwala'| 'Cunea russae']	1654807	80	187	gctttcaggaatacgcagtcattcaggagcctctgtagatttagctatatttagtttacatttagcagggatatcttctttattgggtgctatgaattttataactactatatttcatatgcgttcgcctaatttaaaaatgtatcaaatgcctttattcgtttgatctgtattaataacagcttttttattgttattgtctttgcctgtattggccggagcaataacaatgttattaacagatagaaattttaatacaagctttttcgatcctgctggaggaggagatcctatattataccaacatttgttt	313	0	0	0	1	1	1	0	2	1	0	0	1	0	0	0	0	0	0	0	0	0	0	0	0	0	0	0	0	0	0	0
SLIF_000099633	class	Dinophyceae	0.703812317	Chromalveolata	Alveolata	Dinoflagellata	Dinophyceae					'EF036578'	['Heterocapsa triquetra'| 'Heterocapsa circularisquama'| 'Heterocapsa rotundata'| 'Amphidinium massartii'| 'Amphidinium operculatum']	2864	42	90	tttaagtacttctttgatgaatttatcaccagtagatgttgacttcttactaatcggattactattgtctggtatttcttcctttcttacctccttaaacttctttgtcacagtcatcaatatgagtgattcttctttaacaagttacttactctctatgttcactgtttccatattaataactgctttactacttctcctctctcttcctgttttaactggagctgtctttaagatcttgtctgatgtacactttaacactatattttttgatgctaacttttatggagatcctgtcttataccaacatcttttc	316	0	0	0	0	0	0	0	2	0	0	0	0	0	0	1	0	0	0	0	0	0	0	0	0	0	0	0	0	0	1	0
SLIF_000099731	class	Dinophyceae	0.694767442	Chromalveolata	Alveolata	Dinoflagellata	Dinophyceae					'EF036578'	['Heterocapsa triquetra'| 'Karlodinium sp. RS-24'| 'Heterocapsa rotundata'| 'Adenoides eludens'| 'Heterocapsa circularisquama'| 'Prorocentrum cassubicum'| 'Gymnodinium impudicum'| 'Amphidinium massartii'| 'Amphidinium operculatum']	2864	1	2	tttgtccacttgtttgatgtccttgtctcctgttggtattgatgtcattctcggtggtcttcttgtctctggtacttcttctaccctaacttccattaactttgttggtaccatccagaacatgaggtccttcggtatgactttgtttaacatgtctatgtacgtttggtctatcttgattgtttctggtttgctgttggctgttcttcctattcttactgctgccattgttatgttgctatctgatcttcatttcaacactgtcttctttgacccattgtttggtggtgatccagtcttctatcagcatctattc	316	0	0	0	0	0	0	0	2	0	0	0	0	0	0	0	0	0	0	0	0	0	0	0	0	0	0	0	0	0	0	0
SLIF_000099735	kingdom	Metazoa	0.775	Opisthokonta	Metazoa							'TUNSA061-14'	[]	33208	15	32	gatgtcaggtaagaccggcacgccgggcatgtcgatggatcttgcgatcttctcgctgcatctggctggcgcatcctcaatcttgggtgccgccaacttcatcaccacgatcttcaacatgcgcgcaccgggcatgacgctgcacaagatgccgctgttcgcttggtcaattctgatcaccgccttcttgctgctgctggcactgccggtactggccggtgccatcaccatgttgctgacggaccggaatttcggcaccaccttctttgagccttcgggcggtggtgatccgatcctgttcctgcatctgttc	313	0	0	0	0	0	0	0	3	0	1	0	0	0	0	0	0	0	0	0	0	0	0	0	0	0	0	0	0	0	0	0
SLIF_000099775	kingdom	Metazoa	0.732919255	Opisthokonta	Metazoa							'TUNSA058-14'	[]	33208	1	11	gctttcaacaacaggtcagcctggtccggcaatggatttggcaattctgtcacttcacatcgcgggtgcttcgtccattcttggtgcgatcaacttcatcacgaccattttcaacatgcgcgcaccgggcatgacattgttcaaaatgccattgttcgcatggtccgttttgatcacagccttcttgttgcttttgtctttgccagtgctcgctggtgcaataaccatgttgctgacagatcgtaacttcggcactgcattcttcaatcctgaaggtggcggcgatccgatcctgttccagcacttgttc	310	0	0	0	0	0	0	0	2	0	0	0	0	0	0	0	0	0	0	0	0	0	0	0	0	0	0	0	0	0	0	0
SLIF_000099847	genus	Heterocapsa	0.711370262	Chromalveolata	Alveolata	Dinoflagellata	Dinophyceae	Peridiniales	Heterocapsaceae	Heterocapsa		'EF036578'	['Heterocapsa circularisquama'| 'Heterocapsa rotundata'| 'Heterocapsa triquetra']	2918	19	42	tctatctacttgtttgatgtctctatctcctgttggtattgatgtcatccttggtggtcttcttgtttctggtacctcttccactctaacttccattaactttgttggtaccatccagaacatgaggtcctttggtatgactttgttcaacatgtctatgtacgtttggtctattttaattgtctctggtttgctgttggctgtcttgcctatcttaactgctgctatcgttatgttgttgtctgacttgcacttcaacactgtcttctttgatcctctatttggtggtgatccagtcttctatcagcatttgttc	316	0	0	0	0	0	0	0	2	0	0	0	0	0	0	0	0	0	0	2	0	1	2	0	0	0	0	0	0	0	0	0
SLIF_000099903	no rank	Micromonas pusilla CCMP1545	0.785046729	Archaeplastida	Viridiplantae	Chlorophyta	Mamiellophyceae	Mamiellales	Mamiellaceae	Micromonas	Micromonas pusilla	'FJ858268'	['Micromonas pusilla']	564608	2	53	tctgtcatcttctgcattccacgcgggaggagcagtggacctagccatcttctctcttcacgtttctggtgcttcttctattcttggagcaattaacttcatctcaaccatcttcaacatgcgaggacctgggatggagcttcaccggattccactcttcgtttggtctgtgctaattaccgctttcctgctcctgctttccctgccggtgcttgctggagcgattaccatgcttctgactgaccgaaacttcaacaccaccttcttcgacccagcaggaggtggagaccctatcctttaccagcacctattc	313	0	1	0	0	0	0	0	2	1	0	0	0	0	0	1	0	2	1	0	0	0	0	0	0	0	0	1	0	0	0	0
SLIF_000099923	genus	Cunea	0.84375	Amoebozoa	Lobosa	Discosea	Flabellinia	Dactylopodida	Paramoebidae	Cunea		'KP862852'	['Cunea profundata'| 'Cunea thuwala'| 'Cunea russae']	1654807	32	72	tttagcaggaattgttagtcattcaggaggttctgttgatttagcaatttttagtttacatttagcaggtgcgtcttcattattaggagcaatgaattttattactactatttttaatatgaaaccagcacattttgatatgcataaaataccattatttttatgagctttattaattactgcttttttattattactttcattacctgtattagcgggagctattactatgttattaactgatagaaattttaatactacattttttgatcctgccggtggtggagatcctatattatatcaacatttattt	313	1	0	1	0	0	2	0	3	1	0	0	0	0	1	0	0	0	0	0	0	0	0	0	0	0	0	0	0	0	0	0
SLIF_000100012	kingdom	Metazoa	0.830721003	Opisthokonta	Metazoa							'AY561976'	[]	33208	27	59	attatcaagtgtagaagcccactcaggagcagctgttgatatagcaatatttagtttacatatagcaggagtatcctcaatcctaggagcaattaatttcattacaacaattatgaatatgagagcaccaggattagcgatgcatagattgccattatacgtatggtcagtattaataacagcagtgttattattactatcattacctgtatttgcaggagcaatcacaatgttattaacagatcgaaattttaatacaacattctttgatccagcaggaggtggagatcctatcttatatcaacatttattt	313	0	0	0	0	0	0	0	2	1	0	0	0	0	0	0	0	0	0	0	0	0	0	0	0	0	0	0	0	0	0	0
SLIF_000100245	class	Arachnida	0.791411043	Opisthokonta	Metazoa	Arthropoda	Arachnida					'GQ890361'	[]	6854	3	3	tttgtctagtatggaatttcattctggaccttccgttgatttggcaatttttagtctacatttggctggtgcctcttcaattttgggagctctaaatttcattaccactatcttgaacatgcgttctcctggtttgaccctgcatcgtctacctttgtttgtatggtctgtattgattacagcagtattgcttttgttgtctttgcccgtactagcgggagccattacaatgcttttgacagaccgtaattttaatacttctttctttgacccttcaggtggtggtgaccctattttgtatcagcatcttttc	313	0	0	0	0	0	0	0	2	0	0	0	0	0	0	0	0	0	0	0	0	0	0	0	0	0	0	0	0	0	0	0
SLIF_000100444	superkingdom	Eukaryota	0.805555556									'HQ171172'	[]	2759	2	2	tttatcgagtattcaggcacattcaggtccctcggttgatttagctatttttagtttgcatttagccggggcgtcttcaattttaggggcagttaattttattacgactatttttaatatgcgtagccccggaatgaaaatgcataaattacctttatttgtttggtcagttttagtaaccgcggtattattattattatcattaccagttttagctggtgcaattacaatgctcttaacggatagaaattttggtactgccttttttgatgcgcaaacaggaggagatcctgtcctctttcaacatttattt	313	0	0	0	0	0	0	0	1	0	0	0	0	0	0	0	0	0	0	0	0	0	0	0	0	0	0	0	0	0	0	0
SLIF_000100795	order	Ophiurida	1	Opisthokonta	Metazoa	Echinodermata	Ophiuroidea	Ophiurida				'OPHNB067-14'	[]	7619	15	32	tttgtcaggccctaccgcacatgcaggaggatgcgtagacctcgcaattttttctctccacctagcaggtgcatcttcaattatggcctcaataaaatttattacaactattataaatatgcgtaggcccggcatgaccatggatcgacttccactttttgtttgatctattttcttaacaactatattactactcctttctctacctgttttagcaggagctattacaatgctactaactgatcgtaacataaaaacaacgttctttgatcctacagggggaggggatccaatacttttccaacatttattt	313	0	0	0	0	0	0	0	1	0	0	0	0	0	1	0	0	0	0	0	0	0	0	0	0	0	0	0	0	0	0	0
SLIF_000101150	order	Amphipoda	0.805031447	Opisthokonta	Metazoa	Arthropoda	Malacostraca	Amphipoda				'WW461-08'	[]	6821	11	17	tttaagcagtgcatctggtcaccctggagctgctgttgacatggcgatttttagtcttcacttagctggcatgtcctcgattcttggatcgatcaatatgattgttactattttcaatatgcgcgctcctggaatgggactatttaaaatgccactatttgtttggtcaattctactcactgctttccttcttgttctggcacttcctgtacttgccggcgctataactatgcttttaactgaccgtaactttggcactaacttttttgcaccagatggcggtggtgatccgatattgttccagcatttattc	313	0	0	0	0	1	0	0	1	1	0	0	0	0	0	0	0	0	0	0	0	0	0	0	0	0	0	0	0	0	0	0
SLIF_000102188	class	Oomycota	0.851393189	Chromalveolata	Stramenopiles	Oomycota						'OOMYA442-07'	[]	4762	1	4	tttaagtggtatacaagcacattctggtgcttctgtagatttagctatttttagtttacattttgcaggtgcttcttctttattaggtgctattaactttattgttactattattaatatgagagctcctggttatcatatgcataaactacctttgtatgtttggtcaattctagtaactgcttttttattattactttctttacctgttttagctggtgcaattacaatgctattaactgatagaaatttaaatacaacattttacgatcctgcaggtggaggagatcctattttatatcaacatttattt	313	0	0	0	0	0	0	0	1	0	0	0	0	0	1	0	0	0	0	0	0	0	0	0	0	0	0	0	0	1	0	0
SLIF_000102252	order	Amphipoda	0.777089783	Opisthokonta	Metazoa	Arthropoda	Malacostraca	Amphipoda				'WW461-08'	[]	6821	5	6	actcagtagtatagttggccatcctggagccgcagttgatatggccatattcagcctccacttagcagggatgtcatcaattcttggttcaatcaatatcattgtaactgtattcaatatgcgaacaccaggaatgcacatgttaaaaataccactatttgtttggtcaattctatttactgcatttctcttaatccttgcactgcctgtacttgcaggagcaatcaccatgttacttactgatagaaattttggcacaactttcttctcccctgatggaggtggtgacccagtattattccaacatttattc	313	0	0	0	0	0	0	0	1	2	0	0	0	0	0	0	0	0	0	0	0	0	0	0	0	0	0	0	0	0	0	0
SLIF_000102494	order	Amphipoda	0.806349206	Opisthokonta	Metazoa	Arthropoda	Malacostraca	Amphipoda				'WW461-08'	[]	6821	312	688	attaagtagcctttctggtcacccaggagctgcagttgatatagctatttttagcctgcacctagctggaatatcttctatccttggatcgatcaacatgattgttactatttttaatatgcgcgcgcctggaatgggactatttaaaatgccactatttgtttggtctattttgtttacagcatttctactagtgttagctcttcctgttcttgctggtgctattactatgctgctaacagatcgtaattttggtacaaatttcttctcaccagaaggtggtggagatccaatcttattccaacatttattc	313	0	0	0	0	0	0	0	1	0	0	0	0	0	0	0	0	0	0	0	0	0	0	0	0	0	0	0	0	1	0	0
SLIF_000103245	kingdom	Metazoa	0.75617284	Opisthokonta	Metazoa							'TUNSA061-14'	[]	33208	2	2	ccctatcttcggcgattgggcatccgggggcggccgtggatatggccatttttgcccttcatctggcgggggcttcgtccattttgggggcgattaattttattacaacgattttcaatatgcgtgcgccggggatgactttgcataaaatgcctcttttcgcctggtctatgctggtgactgcattccttcttgtgctggcggtgccggttctggggggggcgattacgatgttgctgacggatcggaattttggcacgagtttcttcacccctgaaagcggtggggacccgattttattccagcatttgttc	314	0	0	0	0	0	0	0	1	0	0	0	0	0	0	0	0	0	0	0	0	0	0	0	0	0	0	0	0	0	0	0
SLIF_000103381	superkingdom	Opisthokonta	0.834375	Opisthokonta								'AB568600'	[]	33154	4	13	actatctggaattcaaagtcacagtggtccaagtgtggatttagctatatttgctcttcacctatcaggtataagtagtctattaggtgcgatgaatttcataacaacagtcttaaatatgaggtgtcctggtgtgagaatacataaattagtgttatttggatgagctgttgtgactactgcagtactattgttattatctctccctgtattggcgggtggtattacaatgcttttaacagatagaaattttaatacttctttctttgaagtagcaggaggaggagaccctatattataccaacatttattt	313	0	0	0	0	0	0	0	1	0	0	0	0	0	0	0	0	0	0	0	0	0	0	0	0	0	0	0	0	0	0	0
SLIF_000104320	species	Hematodinium sp.	0.798780488	Chromalveolata	Alveolata	Dinoflagellata	Dinophyceae	Syndiniales	Syndiniaceae	Hematodinium	Hematodinium sp.	'HE610721'	['Hematodinium sp.']	173654	45	97	attaagtacatcattaatgagtttatcacctattgtagttgatgttattatatgtggattactattgtcaggtacatcatcaactctaacttctcttaactttattgttactattcagaatattagatgctatggtatgactttatctagtattacagtatatgtttggtctattggtattacagcatttatgttactattagttttacctatattaacaggatcacttataatgttaatatcagatcttcactataatacagtattctttgatccattatttggaggtgatcctgtattctttcaacacttattt	316	0	1	0	0	0	1	0	1	0	0	0	0	0	0	1	1	1	0	2	5	0	2	2	2	0	3	1	1	1	2	0
SLIF_000104438	kingdom	Metazoa	0.719033233	Opisthokonta	Metazoa							'TUNSA061-14'	[]	33208	39	63	gctttctagctcactcggtcatccaggtgtggctgttgacatggcgatctttgcgcttcacttggcgggtgcaagctcgatcttgggtgctgcgaactttattacaaccatcttcaacatgcgcgcaccgggtatgacgctccataaaatgccgttatttgtatgggccatgctgatcacatcattcttgctcgtgctgtctttgcctgttcttggtggtgcaataacaatgttgctgacagaccgtaattttggtacggccttcttcagcccagagggtggtggcgacccaatcttgtaccagcatctcttc	313	0	1	0	0	0	0	0	1	0	0	0	0	0	0	0	0	0	0	0	0	0	0	0	0	0	0	0	0	0	0	0
SLIF_000104507	superkingdom	Eukaryota	0.824451411									'OOMYA1264-08'	[]	2759	92	195	actatcaagtgctcaagcacattcaggtccttcagttgatctagcaatttttagcttacatttagcaggtattgcatcaattttaggtgcggttaattttataaccaccatatgtaatatgcgttctcctggaatgactttccatagattacctttgtttgtttggtcagttttaattaccgcagtcctattattactatcattaccggtattagctggtgcaattactatgctattaacagaccgtaatttaaacactgctttctttgatccttcaggtggtggtgaccctattttataccaacatttattt	313	0	3	0	0	0	0	2	1	2	0	0	0	0	0	0	0	0	0	0	0	0	0	0	0	0	0	0	0	0	0	0
SLIF_000104623	kingdom	Metazoa	0.740298507	Opisthokonta	Metazoa							'TUNSA058-14'	[]	33208	10	16	actatctggaggagatgctcaccctggcatgtccgtagacttcggcattctttcgttgcacttagctggtgcttcttcaattatgggtgcgatcaactttatcgcgacaatttttaacatgcggcagcctggcatgaccatgcataaaatgcctctgttcgcttgggccatgttggttacagcattcatgctgctactcgctgttcctgtgattgccggcgcgatcaccatgctgttgtctgaccgtaactttggcacatctttttttgatggtgctggaggtggtgaccctgttttattccaccaccttttc	313	0	0	0	0	0	0	0	1	0	0	0	0	0	0	0	0	0	0	0	0	0	0	0	0	0	0	0	0	0	0	0
SLIF_000105708	superkingdom	Eukaryota	0.670553936									'EF036578'	[]	2759	8	13	tctttccacaacctccatggccttatcaccttcagcgacccagcttatcttaatgggtctgttgatttcaggtgtatcatcgacactgacatcgcttaactttgcggtcacaacgatgaacttacgtctggttggtttagtaatgtcgttgatctctgtgtatgtatggtcaattttaatcactgcactaatgctattgtttgttttacctattttagctggtgcattgattatgttattatgtgacttaggttttaacacagtattctttgaccccgtctttggtggtgatgcggtttactatcaacatttattc	316	0	0	0	0	0	0	0	1	0	0	0	0	0	0	0	0	0	0	0	0	0	1	0	0	0	0	0	0	0	0	0
SLIF_000106109	no rank	Ochrophyta	0.84591195	Chromalveolata	Stramenopiles	Ochrophyta						'AB334504'	['Chattonella marina'| 'Chattonella subsalsa'| 'Padina sanctae-crucis'| 'Heterosigma akashiwo']	2696291	64	137	gttaagtagtgttcaagcacattcaggtccttctgtagatttagctatttttagtttacacttatctggagccgcatcaattttaggtgctattaattttattacaactatttttaatatgcgcgcacctggaatgactatgcatagattacctttatatgtttggtcaatcttaattacttcttttcttttacttttatcattacctgtattaggaggagcaataactatgctattaactgatagaaattttaatacttcgttttttgatcctgctggtggaggagatccaattttatttcaacatttattt	313	0	0	2	1	0	0	1	1	0	0	1	0	0	1	0	0	0	1	1	1	0	1	2	1	0	0	1	1	0	0	0
SLIF_000106215	superkingdom	Eukaryota	0.783018868									'AB000119'	['Isochrysis galbana'| 'Chrysochromulina simplex'| 'Emiliania huxleyi']	2759	527	1234	attatcgggtatacaagcacattctggaagctctgtagatttagcgatatttagtctgcacttggctggtgtatcatccattcttggtgctattaacttcatagttacaattctgaatatgagagctcctggtatgacagctcatagaacaccgctattcgtttgagctgttttcataacagcttttttgttactattgtcattaccggttttagctggcgcaatcactatgctattgacagatagaaatttcaacacgtccttctttgatcctaatggcggcggtgatcctgtgttgtatcaacatttgttc	313	0	2	0	0	0	0	0	1	0	0	0	0	0	0	1	0	1	0	0	2	0	0	0	0	0	0	1	0	0	0	0
SLIF_000106624	class	Oomycota	0.828660436	Chromalveolata	Stramenopiles	Oomycota						'OOMYA041-07'	[]	4762	1	3	tttatctggagtaaaagcacattcaggtgcttctgtagatttagctatttttagtttacacttagcaggtgcttcatcaattttaggtgcaataaattttataactactatttgtaacatgagacctcgtggtatgtcttttcacaggttgcctttattttgttgggctgttttaataacagctgtacttttgctattaagtttacctgtattagctggaggtattactatgttactaacagataggaattttaatacaagtttttttgaccatacaggaggtggagaccctgtattatatcaacatttattt	313	0	0	0	0	0	0	0	1	0	0	0	0	0	1	0	0	0	0	0	0	0	0	0	0	0	0	0	0	0	0	0
SLIF_000107118	superkingdom	Eukaryota	0.778816199									'AY342361'	[]	2759	5	5	gttagctggtatacaagcgcatagcggaggttcagttgatttagctatattcagtttgcatttagcaggtatctcatctattctaggagctattaattttatagttaccatagttaatatgagagcaccaggtatgacagcacatagagttcctttatttggatgagctgtgtttattactgcttttctgcttttactttcattaccagtgctagcaggtgctataactatgctgcttactgatagaaactttaatacttcattttttgatccaaatggaggaggagacccagtattataccagcatttgttt	313	0	0	0	0	0	0	0	1	0	0	0	0	0	0	0	0	0	0	0	0	0	0	0	0	0	0	0	1	0	1	0
SLIF_000107752	species	Ostreococcus tauri	0.858490566	Archaeplastida	Viridiplantae	Chlorophyta	Mamiellophyceae	Mamiellales	Bathycoccaceae	Ostreococcus	Ostreococcus tauri	'CR954200'	['Ostreococcus tauri']	70448	86	181	attaagtcatattacaagtcattcaggaggagctgtagatttagctatttttagtttacatctttctggtgcttcaagtattcttggagctattaactttattacaaccatttttaatatgagaggccctggattaagtatgcatagattaccactttttgtgtggtcagttcttattactgcattcttattacttttatctctccctgtattagctggtgctattactatgcttttaacagatcgtaattttaatacatcgttctttgatccagctggtggaggagatcctattctttttcaacatcttttc	313	0	0	0	0	1	0	1	2	0	0	0	0	0	0	0	0	1	0	0	4	0	0	0	0	0	0	0	0	1	0	0
SLIF_000107947	superkingdom	Eukaryota	0.80495356									'CYTC5756-12'	[]	2759	5	5	attatcagggattgcagcgcattcaggcccatctgtagatttagctatttttagtttacatttagcaggtgcgtcatctattttaggtgctattaattttattactaccattttcaatatgcgagcacctggtatgaaattacataatatgccgttatttgtttgatcggttttaataacagcttttttattattattatcattacctgttttagctggagctattactatgttattaacagatcggaattttggtaccgctttttttgatgcacaaacaggaggggatcctgttctgttccaacacttattt	313	0	0	0	0	0	0	0	1	0	0	0	0	0	0	0	0	0	0	0	0	0	0	0	0	0	0	0	0	0	0	0
SLIF_000108576	kingdom	Metazoa	0.721212121	Opisthokonta	Metazoa							'TUNSA007-14'	[]	33208	120	252	actctcatcttttgtcgggcatccgggtgcatcggttgatatggcgatcttttcgcttcacttagcgggcgcgagctcgattctgggcgcagcgaacttcatcacgactatctttaatatgcgcgcgccaggtatgacgcttcataaaatgccgctatttgtttgggcgatgcttgtaaccagcttcttgcttgtgctttcacttcccgttcttggtggtgcgattacaatgcttttgactgatcgtaactttggcacggacttctttaaccccgaaggcggcggcgatcctatcttgtatcagcacctcttc	313	0	0	0	0	0	0	0	1	0	0	0	0	0	0	0	0	0	0	0	0	0	0	0	0	0	0	0	0	0	0	0
SLIF_000108863	genus	Heterocapsa	0.715942029	Chromalveolata	Alveolata	Dinoflagellata	Dinophyceae	Peridiniales	Heterocapsaceae	Heterocapsa		'EF036578'	['Heterocapsa circularisquama'| 'Heterocapsa rotundata'| 'Heterocapsa triquetra']	2918	8	21	tctatccacttgtcttatgtctctgtctcctgttggtattgatgttattctaggtggtcttcttgtctccggtacttcttctaccctgacttctattaactttgttggtactattcagaacatgagatcttttggtatgactctcttcaacatgtccatgtatgtttggtctattcttattgtctctggtcttctacttgctgtcctaccgattctaactgctgctattgtcatgttgctttccgatcttcatttcaacactgtcttctttgacccattgttcggtggtgatcctgtcttctatcagcatctattc	316	0	0	0	0	0	0	0	2	0	0	1	0	0	0	0	0	0	0	0	0	0	0	0	0	0	0	2	0	0	0	0
SLIF_000109169	species	Cafeteria roenbergensis	0.876971609	Chromalveolata	Stramenopiles	Bigyra	Bicoecea	Bicosoecida	Cafeteriaceae	Cafeteria	Cafeteria roenbergensis	'AF193903'	['Cafeteria roenbergensis']	33653	3	3	attatcttctctacaaggacattcaggacctgcggtagacttagccatctttagtttacatatttcaggagcttcttctgtattaggatctattaatttcatcgttacaattttcaatatgagagcacctggaatgtttatgcataaaattcctttatttgcatgatctgtattaattacagcatttttattagtaatttctttacctgtagtggcaggagcaattactatgttgttaactgatcgtaattttactaccactttctttgaccctgcaggaggaggagatcctatcttatatcaacacttattt	313	0	0	0	0	0	0	0	1	0	0	0	0	0	0	0	0	0	0	0	0	0	0	0	0	0	0	0	0	0	0	0
SLIF_000109351	superkingdom	Eukaryota	0.799401198									'OOMYA432-07'	[]	2759	98	215	actttcaggtaattctgcgcattctggtccttcagtagatttagctatttttagtttacatattgcaggtatttcctcaattttaggtgctattaatttcattactacaattttaaatatgagagctcgaggagttagtatgcacagattaaacctatttttatgatctattttaattacagcatacttattactattatcacttccagttttagctggaggtattacaatgttattaactgaccgtaatcttggaacttctttctttgaaccaattggaggaggagatcccgtattatatcaacatttattt	313	0	0	0	0	0	0	0	1	0	0	0	1	0	0	0	0	0	0	0	1	0	1	0	0	0	1	0	0	1	0	2
SLIF_000109947	order	Amphipoda	0.774294671	Opisthokonta	Metazoa	Arthropoda	Malacostraca	Amphipoda				'WW461-08'	[]	6821	13	13	ttaagtaatttaagcggtcatccaggggctgcggtggacatggcaatctttagtttacaccttgctggtatgtcatcaattttgggatcgataaatatcatagttacggtttttaacatgcgtgctccaggaatgggtttgtttaaaatgcctttatttgtgtggtcaatcttaatcacagcgtttttacttgtgcttgcattacctgttttagctggtgcaataactatgttgttgactgatcgtaattttggtacgcatttctttactccagagggaggtggtgatcctatattatttcagcatttattt	312	0	0	0	0	0	0	0	1	0	0	0	0	0	0	0	0	0	0	0	0	0	0	0	0	0	0	0	0	0	0	0
SLIF_000110607	superkingdom	Eukaryota	0.809375									'OOMYA444-07'	[]	2759	207	505	gttatcaagtattgaagctcattcaggagcgtcagtagatttagcgatattcagtttacacatagctggtatgtcatcaatattaggatcaattaatattatgacaacagttatgaatatgagagctgaggggttatatttccacaggttaccattatttgtatgggctgtatttataacagcaatactattagtattatcattaccagtatttgcaggtggtattacaatgttattaacagacagaaactttaatacaacattctttgatgcagcaggaggaggtgatccaatactgtaccaacatttattt	313	0	0	0	0	0	0	0	1	0	0	0	0	0	0	0	0	0	0	0	0	0	0	0	0	0	0	0	0	0	0	0
SLIF_000110716	genus	Skeletonema	0.877742947	Chromalveolata	Stramenopiles	Bacillariophyta	Coscinodiscophyceae	Thalassiosirales	Skeletonemataceae	Skeletonema		'AB706217'	['Skeletonema grevillei'| 'Skeletonema ardens'| 'Skeletonema costatum'| 'Skeletonema cf. pseudocostatum'| 'Skeletonema grethae'| 'Skeletonema dohrnii'| 'Skeletonema marinoi'| 'Skeletonema pseudocostatum'| 'Skeletonema tropicum'| 'Skeletonema menzelii'| 'Skeletonema subsalsum'| 'Skeletonema japonicum'| 'Skeletonema potamos']	2842	1	3	tctaagtcatattacgagccactctggtggtgcagttgatttagctattttcagtttacatttatcaggtgcatcttctattttaggtgctattaatttcatctgtactatttttaacatgcgagtgaaaagtttatcttttcataatcttcctctatttgtatgatctgttttaattactgcatttttattgttattatctttacctgtattagctggggcgatcacaatgttattaacagacagaaattttaatactactttttttgacccagctggtggaggagaccctgtgttattccaacaccttttt	313	0	0	0	0	0	0	0	1	0	0	0	0	0	0	0	0	0	0	0	0	0	0	0	0	0	0	0	0	0	0	0
SLIF_000110901	superkingdom	Eukaryota	0.802469136									'MN317567'	[]	2759	24	45	attaagtagtatccagttccactcatctgcagccgtagacttagcaatattcagtttacacttagcaggtatttcatctattcttggtgcaatcaattttatcacaacaatatttaatatgagagcaccaggaatggcaatgcaccaattaccactatttgtatgatcggtgttaataactgcattcctattgttattatctttacctgtacttgcgggtgcaattacaatgttattaacagaccgaaactttaatacaacattcttcgaccctgctgggggaggagatcctgtattatatcaacatttattt	313	0	0	0	0	0	0	0	1	0	0	0	0	0	0	0	0	0	0	0	0	0	0	0	0	0	0	0	0	0	0	0
SLIF_000111051	class	Dinophyceae	0.694285714	Chromalveolata	Alveolata	Dinoflagellata	Dinophyceae					'EF036578'	['Heterocapsa triquetra'| 'Karlodinium sp. RS-24'| 'Heterocapsa rotundata'| 'Adenoides eludens'| 'Heterocapsa circularisquama'| 'Prorocentrum cassubicum'| 'Gymnodinium impudicum'| 'Amphidinium massartii'| 'Amphidinium operculatum']	2864	11	20	tctatctacctgtcttatgtctctatctcctgtcggtattgatgttattcttggtggtcttctagtctctggtacatcctctaccttgacttccattaactttgttggtaccatccagaacatgagatccttcggtatgaccttgtttaacatgtctatgtacgtctggtccattcttattgtctctggtctattgttggccgttcttcctattctaaccgccgctatcgttatgcttctttccgatcttcatttcaacaccgtcttcttcgatcctcttttcggtggtgatcctgtcttctatcagcatctattc	316	0	0	0	0	0	0	0	1	0	0	0	0	0	0	0	0	0	0	1	1	0	0	0	0	0	0	0	0	0	0	0
SLIF_000113328	superkingdom	Eukaryota	0.833855799									'AB020223'	[]	2759	610	1646	actttctagtgcaactgcacactctggaggagctgtagatttagcaatctttagtttacacctttctggtgcatcttctattttaggagctattaatttcatttgtacaatttttaatatgcgagtgagaagtttatcattccacaatttaccattatttgtttgggctgtattaattacagctttcttattgcttttagcactacccgttttagcaggagcaattacaatgttgttaactgatcggaattttaatactaccttctttgatccagcaggtggaggtgatcctgttttatatcagcatttattt	313	3	10	4	4	5	1	2	5	2	3	4	7	3	6	3	0	3	11	4	12	7	9	6	4	11	9	8	4	9	7	4
SLIF_000113909	species	Agalma elegans	0.996805112	Opisthokonta	Metazoa	Cnidaria	Hydrozoa	Siphonophorae	Agalmatidae	Agalma	Agalma elegans	'GBCI0714-06'	['Agalma elegans']	316166	8	8	attatctgggcctcaaacccattccggaggttcggtagatttagctatatttagtttacattgtgcaggtgcttcttctattatgggagctataaattttataactactatatttaatatgagagctcctggaatgactatggacaaattacctttatttgtatgatcagttttaattacagcatttcttttactattatccttacccgtattagcaggagcaattacaatgttattaacggatagaaattttaatactagttttttcgatcctgcaggaggaggtgatcctgttttataccaacatctattt	313	0	0	0	0	0	0	0	1	0	0	0	0	0	0	0	0	0	0	0	0	0	0	0	0	0	0	0	0	0	0	0
SLIF_000115210	subclass	Hydroidolina	0.875796178	Opisthokonta	Metazoa	Cnidaria	Hydrozoa					'GQ120068'	['Bonneviella regia'| 'Cyclocanna welshi'| 'Campanularia hincksii'| 'Apolemia sp. BO-2009'| 'Orthopyxis integra'| 'Campanularia volubilis'| 'Apolemia rubriversa'| 'Clytia gracilis'| 'Clytia hemisphaerica']	37516	580	1454	tctctctggagctcaaactcattcggggggttcagtcgatatggctattttcagtttacattgtgcaggtgcttcttctattatgggtgctattaatttcattacaacaatatttaatatgagagctccaggcttaaccttagataaattacctttatttgtctgatctgtcttgataaccgcttttctgttgttattatctttaccagtattagctggagcaataactatgttattaacagatagaaattttaatactacattctttgatcctgcaggtggtggtgatccagttttgtatcaacatttattt	313	0	0	0	0	0	0	2	3	1	1	1	1	0	6	0	0	0	3	0	0	0	0	0	0	0	0	0	0	0	0	0
SLIF_000115631	phylum	Cnidaria	0.74382716	Opisthokonta	Metazoa	Cnidaria						'HYDRA027-13'	['Aurelia aurita'| 'Aurelia sp. 5 sensu Dawson et al. (2005)'| 'Cubaia aphrodite'| 'Melicertum octocostatum'| 'Craspedacusta sowerbii'| 'Geryonia proboscidalis']	6073	1074	2219	actgtcgtcggtggagttccactcagggccatcggtggacctggccatcttcagccttcacctggctggtgcctcatcgatcctaggtgcggtgaacttcatcaccacgatcctgaacatgcgggccccagggatgtcgagacaccgactgccgctcttcgggtgggcagtgcttatcacagcagtgctactactgctgtcactgccggtgctagcaggagcgatcacgaggctgctgacagaccgtaacttcaacacgacgttcttcgacccggcagggggaggtgaccccgtgctataccagcacctgttc	313	0	0	0	0	0	0	0	1	0	0	0	0	0	0	0	0	0	0	0	0	0	0	0	0	0	0	0	0	0	0	0
SLIF_000115883	order	Amphipoda	0.778816199	Opisthokonta	Metazoa	Arthropoda	Malacostraca	Amphipoda				'WW461-08'	[]	6821	5	9	attaagtaatatagttggccaccctggtgctgctgttgatatggcaattttcagtcttcacttggctggaatttcttcgattcttggttctattaatatgatagttaccatcttcaatatgcgcgctcctggaatgaaattattcaaaatgccgctttttgtttggtcaattctaatcactgcgtttatgttgatcatggcactaccagtacttgcgggcgctattactatgttacttacggatcgtaactttggcaccaatttctttactcctgatggtggcggagaccctatattattccaacatttattt	313	0	0	0	0	0	0	0	1	0	0	0	0	0	0	0	0	0	0	0	0	0	0	0	0	0	0	0	0	0	0	0
SLIF_000116026	no rank	Prymnesiophyceae	0.794952681	Chromalveolata	Hacrobia	Haptophyta	Prymnesiophyceae					'DBCOI_000000073'	['Chrysochromulina tobinii'| 'Chrysochromulina simplex'| 'Emiliania huxleyi']	2608131	26	50	gctttctggaattctagcccattctggtggcgcagttgattgtgctatttattcattacatttagctggtgtttcttcaattcttggagctattaattttattgttactattacaaatatgagagcacccggtatgtcagcaaacagaacaccgttatttgtttgagccgtttatattacggcttttttacttttattgtcattacccgttttagctggtgctataacaatgttgctaactgaccgtaattttaatacatcattttttgacccaaatggtggtggggaccctgtgctttatcagcacctattt	313	0	1	0	0	0	0	1	2	1	0	0	0	1	2	0	1	0	1	0	0	0	0	1	0	1	0	0	0	0	1	1
SLIF_000116279	species	Paramoeba pemaquidensis	0.926751592	Amoebozoa	Lobosa	Discosea	Flabellinia	Dactylopodida	Paramoebidae	Paramoeba	Paramoeba pemaquidensis	'MN025475'	['Paramoeba pemaquidensis']	180228	10	18	gttatctagtgtagttgcacattcaactccttctgttgatttagctatttttagtttacatttagctggtatagcttcaatagcaggttctattaattatattacaactatatttaatatgagagttgcaaaatatgatatgtttagattgcctttatttatttgaggtatgttaattacagcttatttattagtttttactttacctgtattagccggtgctattactatgttattaactgatagaaattttaatacttctttttttgatccagctggtggtggagatcctattttataccaacatttattt	313	0	0	0	0	0	0	0	1	1	0	0	0	0	0	0	0	0	0	0	0	0	0	0	0	0	0	0	0	0	0	0
SLIF_000116713	genus	Chrysochromulina	0.804347826	Chromalveolata	Hacrobia	Haptophyta	Prymnesiophyceae	Prymnesiales	Chrysochromulinaceae	Chrysochromulina		'DBCOI_000000073'	['Chrysochromulina tobinii'| 'Chrysochromulina simplex']	35140	2	2	attatctggtattgtggcgcactctggtggttctgttgattgtgcgatttattctttacatttagctggtgtatcttctattttaggtgctgttaatttcattgttacaatcacaaatatgcgtgctccaggaatggctgctaaccgtacgccattatttgtttgagctgtttatattacagcttttctactattattatcattacctgttttagctggtgctattacaatgttattaacagaccgtaatcttggtaccgccttttttgatgcacaaacaggaggggatcctgtcctcttccagcatttattt	313	0	0	0	0	0	0	0	1	0	0	0	0	0	0	0	0	0	0	0	0	0	0	0	0	0	0	0	0	0	0	0
SLIF_000118451	class	Branchiopoda	0.740061162	Opisthokonta	Metazoa	Arthropoda	Branchiopoda					'ZOOP332-12'	[]	6658	16	21	tcttagctctaaaatggggcatggtggccccgcggtagattgtttattgctcagtttgcatgtggcgggtttgtcttctattttggggtcaatcaattttatcgtcaccatttttaacatgcgggcaccgggcatgacgatgatgcagattccactttttgtgtgggggattttgctttcttcatttttattactcctttctgttcccgtatttgccggtggcattacgatgttgatcactgatcgaggttttggcacatcatttttcgaccctgctggtggtggtgatcctgttttatttcagcatcttttc	313	0	0	0	0	0	0	0	2	0	0	0	0	0	0	0	0	0	0	0	0	0	0	0	0	0	0	0	0	0	0	0
SLIF_000119228	kingdom	Metazoa	0.736024845	Opisthokonta	Metazoa							'TUNSA058-14'	[]	33208	384	808	actctccacaacaggtcaacctggtcctgcaatggattttgcaatcctggcgcttcacgtggctggtgcttcatctatccttggtgcgatcaacttcatcacaacaatcttgaacatgcgcgcacctggcatgacattgcataaaatgccattgtttgcttggtcagttctagtgactgcattcttgttgcttttgtctttgccagttcttgccggtgctatcacaatgctcctaacagatcgaaactttggtacagctttctttaatcctgaaggcggcggcgatccaatcttgttccagcacttgttc	310	0	1	0	0	0	0	0	1	0	0	0	0	0	0	0	0	0	0	0	0	0	0	0	0	0	0	0	0	0	0	0
SLIF_000119231	superkingdom	Eukaryota	0.809968847									'NEOGA202-10'	[]	2759	10	21	actagctagtattgcagcacatagtggaggttctgtagatttagcgattttcagtttacaccttgcaggtatttcttctattttaggagctattaattttattacaacaatttgtaatatgcgaatgcctggaatgactttccaccgattacctttattcgtatgggctgtttttattacagctattcttcttctattatctttacctgtacttgccggagcaattactatgcttttaacagatcgaaattttaatacaactttctttgacccagctggaggtggtgatcctattctttaccaacacttattt	313	0	0	0	0	0	0	0	1	0	0	0	0	0	0	0	0	0	0	0	0	0	0	0	0	0	0	0	0	0	0	0
SLIF_000119668	superkingdom	Eukaryota	0.726993865									'AF288092'	[]	2759	3	9	tttatctagtatattaggtcataactcttctaatgttgatttcttaatattaagttttcatgttattggtatggcatctattttaggttctattaattttagttgtactatttttttttttaaaagtgaaggtctattaatgacagagcttcctttgtttgtttggactctattagttacttcttttttattaatttttgctttacctgttttggcttctgcaatcactttattattttttgatagaaactttaatactagtttctatgatcctttaggtggaggagatgtagttctttttcagcatttattt	313	0	0	0	0	0	0	0	1	1	0	0	0	0	0	0	0	0	0	0	0	0	0	0	0	0	0	0	0	0	0	0
SLIF_000119760	no rank	Eumetazoa	0.766153846	Opisthokonta	Metazoa							'ZPII1540-11'	[]	6072	14	201	tttaagcaatctggttggacacccgggtgctgcggtcgatatggccatatttagtctgcatcttgccggtatctcctcaattctgggttctatcaatatgatagttactatctttaatatgcgaactcccggaatggggctattcacaatgcctctttttgtttggtcaattttaatcacagcgtttctactggtattagcacttccggttcttgccggtgcaattaccatgttacttactgaccgtaattttggtaccagcttcttctctcccgaaggcggaggtgatccggtattatttcagcatctgttc	313	0	0	1	0	0	1	0	1	0	0	0	1	0	0	0	0	0	0	0	10	0	0	0	1	0	1	0	0	0	1	0
SLIF_000119812	superkingdom	Eukaryota	0.785046729									'AB000119'	['Isochrysis galbana'| 'Emiliania huxleyi']	2759	18	37	attgtctggtattcaggcccactctggtggatcggttgatttagctatttttagtctacacctagctggagtttcttcgattttaggcgctattaatttcatcgttactatcatgaacatgcgagcacctggaatgactgcccacagagctccacttttcgtttgggctgtttttataacggcgttcttgttattattatctttacctgttttagcgggggcgattacaatgcttctaactgatagaaattttaatacttcttttttcgaccctaatggtggtggtgatcctgttctgtatcaacaccttttc	313	0	2	0	0	0	0	0	2	0	0	0	0	0	0	0	0	0	0	0	0	0	0	0	0	0	0	0	0	0	0	0
SLIF_000119849	class	Mamiellophyceae	0.799382716	Archaeplastida	Viridiplantae	Chlorophyta	Mamiellophyceae					'AB491650'	['Mantoniella squamata'| 'Dolichomastix tenuilepis'| 'Micromonas pusilla']	1035538	65	127	attatcatctatcacagcgcactcaggaggatctgtagatctcgctatttttagtcttcacctttctggtgcaagtagtatccttggtgctttaaactttattacaaccatttttaacatgcgtggtcctggaatgacatttcatcgtcttccacttttcgtttggtctgttcttgttacagcattccttcttttactttctcttccagttcttgcaggtgctatcacaatgcttcttactgaccgaaatttcaatacaacattctttgaccctgctggaggtggagatcccatcttgttccaacaccttttc	313	0	0	0	0	0	0	0	1	0	0	0	0	0	0	0	0	0	0	0	0	0	0	0	0	0	0	0	0	0	0	0
SLIF_000120466	kingdom	Metazoa	0.731707317	Opisthokonta	Metazoa							'TUNSA058-14'	[]	33208	2	2	actctccagctcattaggccatccaggcgttgctgttgatatggcaatattctcactacatctagcaggtgcagggtcaatcttgggtgcggctaatttcatcacaaccatctttaatatgcgcgcaccgggcatgacattgcataagatgccattgtttgtatggtccatgctgattacatcattcttgcttgtattatcattacctgtccttggcggagcaatcacaatgcttctgaccgaccgtaactttggcacagccttctttaacccagaaggtggcggcgatccaatcttgtaccaacatcttttc	313	0	0	0	0	0	0	0	1	1	0	0	0	0	0	0	0	0	0	0	0	0	0	0	0	0	0	0	0	0	0	0
SLIF_000120505	no rank	Prymnesiophyceae	0.795031056	Chromalveolata	Hacrobia	Haptophyta	Prymnesiophyceae					'KJ201908'	['Chrysochromulina tobinii'| 'Chrysochromulina simplex'| 'Emiliania huxleyi']	2608131	5	9	attatcaggtatccaagctcattctggtgcttcggttgattgtgctatctattcattacatttagctggtgtttcatcaattttaggtgcaattaattttattgttacaattacgaatatgcgagcaccgggaatgactgctcatcgaacaccattattcgtctgagctgtttatatcacagcttttttattattgttatcattacctgttttagctggagctatcacaatgttattaactgatcgtaattttaatacagcattttttgattgttctggtggtggtgatcccgttttataccagcatttattt	313	0	0	1	0	0	0	0	1	0	0	0	0	0	0	1	1	0	0	0	0	0	0	0	1	1	0	0	0	0	0	0
SLIF_000120930	phylum	Bacillariophyta	0.799373041	Chromalveolata	Stramenopiles	Bacillariophyta						'HQ317079'	[]	2836	39	89	tttgtcaagtgtaacgggtcattcaggcggtgctgttgatttggcaattttcagcctccacttatctggagctgcctcaattttaggggcaattaattttatttgtaccattacaaatatgagatcaaaaagcttgccctttcacagactaccgttatttgtttgggctatctttattacagctttcttattactgttgtctttacctgtactcgcgggaggcataacaatgctgctgacagacagaaactttaacaccactttctttgacccggctggaggtggggatcctgtactttaccagcaccttttc	313	0	0	0	0	0	0	0	1	0	1	0	0	0	1	0	0	0	0	0	0	0	0	0	0	0	0	0	0	0	0	0
SLIF_000120943	kingdom	Metazoa	0.728096677	Opisthokonta	Metazoa							'TUNSA058-14'	[]	33208	2362	7163	gctctccaatatggggcatcccggcatggccgtggatatggcgattttcgcgcttcatttggccggtgccagctcaattttaggggccgcaaactttatcacgaccatcttcaacatgcgtgcgccgggcatgagcctgcataaaatgccgctttttgtttggtctatgttggtgaccagcttcttgcttgttctgtccctgcctgttttgggtggtgcgattacaatgttgctgaccgaccgtaatttcggcacgtctttctttgaccctgccggcggcggtgaccctattttgtaccaacacttgttc	310	0	2	0	0	0	0	0	3	0	1	0	0	0	0	0	0	0	0	0	0	0	0	0	0	0	0	0	0	0	0	0
SLIF_000122045	superkingdom	Eukaryota	0.795665635									'GBMLS4109-09'	[]	2759	12	22	gctatcttcgattgagtatcattctggtccttctgtagatttagcaatctttagtttacatttagctggggtgtcctctttaatgggtgctattaattttattactactattgttaatatgcgtgtacctgggatgcgtttaattgagatgcctctgtttccttggtctgtattagtaactgcagtattattgttattatcccttcctgtattagctggtgctattactatgctattaactgatcgtaattttaatactactttctttgacccttctggtggtggtgatcctattctttttcagcatttattt	313	0	0	0	0	0	0	0	1	1	0	0	0	0	0	0	0	0	0	0	0	0	0	0	0	0	0	0	0	0	0	0
SLIF_000122208	kingdom	Metazoa	0.716463415	Opisthokonta	Metazoa							'TUNSA058-14'	[]	33208	14	20	cctctctgataaacttggtcaccccggtatgtctgtagatatggcgattttcgcccttcaccttgcgggcgccagctcgattttaggcgcagccaatttcattacaaccatcttcaatatgcgcgcaccgggtatgacgctccataaaatgcctctatttgtatgggccatgttgattacatcgttcctacttgttctggctgtaccggtccttggtggcgcgattacaatgcttctaactgaccgtaactttgattcagcgttcttccgccccgagtttggcggcgacccattattgttccagcacttattc	313	0	0	0	0	0	0	0	1	0	0	0	0	0	0	0	0	0	0	0	0	0	0	0	0	0	0	0	0	0	0	0
SLIF_000122345	no rank	Eumetazoa	0.76899696	Opisthokonta	Metazoa							'BASEC412-12'	[]	6072	72	131	gctgtcctctgtagcagcacactcaggagggtctgtggatcttgcgatcttctctctacaccttgcaggtgcttcttctatcctaggagccctaaactttattactaccatctttaacatgcgtgctccaggtatggcttggcaccgtgtacctctatttgtctgggccgtattcattactgcttggcttctacttctttctcttccggttctagcaggtgctattactatgcttctgactgaccgaaacttcaacacctcattctttgagcctgctggaggaggagatccaattctataccagcacctattc	313	1	0	0	0	0	0	1	2	2	0	0	0	1	0	0	0	0	2	0	0	2	2	0	1	0	0	4	0	1	0	2
SLIF_000123591	class	Oomycota	0.813084112	Chromalveolata	Stramenopiles	Oomycota						'OOMYA045-07'	[]	4762	10	18	actatcaagtgtgcaagcccattctggaccatcagttgatttagctatttttagtcttcatattgctggggcgtcatcgataatgggagctgtgaattttattacaaccattattaatatgagagctcctggtttaacactgcacagaatgccattatttgtttgagctgttttaattaccgcagttcttctactactttctttacctgtattagctggagcaattaccatgcttttaacagatagaaattttaatacttcattttttgatccagcaggaggaggagaccctgtattataccaacatttgttt	313	0	0	0	0	0	0	0	1	0	0	0	0	0	0	0	0	0	0	0	1	0	0	0	0	0	0	0	0	0	0	0
SLIF_000124305	phylum	Bacillariophyta	0.828660436	Chromalveolata	Stramenopiles	Bacillariophyta						'KC736652'	[]	2836	74	178	tttgtctggaatcatagctcattcaggtggagctgttgatttagcaattttcagtttacacctttcaggggcagcctctattttaggtgctataaactttatttgtaccatattaaatatgcggtctaagagtttacctttgcataggttacctttatttacttgatcaattttcataacagcatttctacttttactatctttaccagtattagcaggggcgattaccatgttattaactgatcgtaattttaatactactttttttgatccagcaggtggtggcgatccagtgctttatcaacatttattt	313	0	0	0	0	0	0	0	0	3	0	0	0	0	0	0	0	0	1	2	3	0	3	0	1	0	1	2	0	0	0	0
SLIF_000124356	genus	Cunea	0.845425868	Amoebozoa	Lobosa	Discosea	Flabellinia	Dactylopodida	Paramoebidae	Cunea		'KP862852'	['Cunea profundata'| 'Cunea thuwala'| 'Cunea russae']	1654807	7	19	tttatcttctattgaagctcactcaggtggttcagtggatttagctatctttagtttacatttagcaggtgcttcttcaatattaggtgctatgaattttatcactacagttataaatatgagatcacctggtttacatatgcatagaattccattgtttgtttgagctgtatttattactgctattttattattattatctttacctgttttagctggagcaattacaatgttattaacagatagaaattttaatactactttttttgatccagcaggaggtggtgatccaatattatatcaacatttattc	313	0	0	1	0	0	0	0	0	2	0	0	0	0	0	0	0	0	0	0	0	0	0	0	0	0	0	0	0	0	0	0
SLIF_000124436	order	Amphipoda	0.774294671	Opisthokonta	Metazoa	Arthropoda	Malacostraca	Amphipoda				'WW461-08'	[]	6821	8	9	attaagtaatcttgttggacacccaggtgctgctgttgatatggctatattaagcttacatatcgctgggatgtcctcaatactcggctccattaatattatcgtaacaacctttaacatgcgcgctccgggaatggggttattcgacatgcctctatttgtttggtcaatcttaattactgcatttttattagttctagcattaccagtattagctggtgctattactatgttactatttgatcgtaactttggtacccaattctttactccagaaggtggtggtgaccccgtattattccagcatttattc	313	1	0	0	0	0	0	0	0	2	0	0	0	0	0	0	0	0	0	0	0	0	0	0	0	0	0	0	0	0	0	0
SLIF_000124780	species	Parvamoeba rugata	0.900958466	Amoebozoa	Lobosa	Discosea	Flabellinia	Himatismenida		Parvamoeba	Parvamoeba rugata	'JN202434'	['Parvamoeba rugata']	1076758	1	3	tttatcaggtatagaagcacattcgggtggatctgtggatttagctatttttagtttacatttagcaggggcctcttctctattaggcgcaattaattttattaccactgtttttaatatgagagcacctaatttagaaatgcataaactacctttatttgtttgagctgtactaataactgcttttttattactactatcattacctgttttagcgggtgcgataactatgcttttaactgatcgtaattttaatacaactttttttgatccagcgggtgggggtgatcctattttatatcaacatttattt	313	0	0	0	0	0	0	0	0	1	0	0	0	0	0	0	0	0	0	0	0	0	0	0	0	0	0	0	0	0	0	0
SLIF_000125222	species	Paramoeba pemaquidensis	0.888888889	Amoebozoa	Lobosa	Discosea	Flabellinia	Dactylopodida	Paramoebidae	Paramoeba	Paramoeba pemaquidensis	'MN025475'	['Paramoeba pemaquidensis']	180228	2	3	tttatcaagtgttgttgctcattctaccccttcagtagatttagctattttcagtttacatttagcaggtatagcttctatagcaggttctataaattatattactactatctttaatatgaaagtagctaaatatgatatgtttagattacctttatttatttgagctatgttaattactgcttatttattagtctttactttaccagtattagccggtgctattactatgttattaactgatagaaattttaatacttctttttttgatccagcaggtggaggagatcctatattataccaacatctgttt	313	0	0	0	0	0	0	0	0	1	0	0	0	0	0	0	0	0	0	0	0	0	0	0	0	0	0	0	0	0	0	0
SLIF_000125919	species	Caprella mutica	0.996805112	Opisthokonta	Metazoa	Arthropoda	Malacostraca	Amphipoda	Caprellidae	Caprella	Caprella mutica	'GU130250'	['Caprella mutica']	380747	2	4	tttaagttcaagaacagggcaccccgggggtgccgtggatctagcaattttttctttacaccttgccggtgcaagatctattttaggtgctatcaattttatttccacaattattaatatacgagcagaagcaatatacttagaccgaatgcctttgttcgtttgatcagtttttatcaccgctattctactacttttgtctctaccagttttagccggagctattacaatattgctgactgaccgaaatttaaacacttctttttttgaccctttagggggaggtgaccctatcctttaccaacacttattc	313	0	0	0	0	0	0	0	0	1	0	0	0	0	0	0	0	0	0	0	0	0	0	0	0	0	0	0	0	0	0	0
SLIF_000125951	superkingdom	Eukaryota	0.798165138									'GQ120023'	[]	2759	3	7	attatctagtatagaggcacatcctggtgcgtcagtagatttagctatatttagtttacacatagctggagtttcatctatcttagggtcaattaatatgattacgacaattattaatatgagagcacctggaatttatatgtcaaatttaccattatttgtatgagctatatttataacagcatttttacttttattgtcgttgcctgtatttgcaggaggtataacaatgctattaacggataggaactttaatactactttttttgatcctgctggtggaggagaccctattttataccaacatttgttt	313	0	0	0	0	0	0	0	0	1	0	0	0	0	0	0	0	0	0	0	0	0	0	0	0	0	0	0	0	0	0	0
SLIF_000126076	superkingdom	Eukaryota	0.773006135									'GZMSE363-12'	[]	2759	50	106	tctttcaagtgtagaggctcactcaggaccttcagtggatttggccattttcagcctgcacctggctggagcctcgtcaattatgggtgctattaattttattacaacaatctttaatatgcgagcccctggtatgactatgcaccgtctacctttgttctgttgggcagttttgattacagcagttcttttgcttctgtcattgcctgttctggctggtgccattacaatgcttctaacagatcgaaactttaacacaacattctttgaccctgcaggaggaggagatccagttctatatcaacatcttttc	313	0	0	0	0	0	0	0	0	1	0	0	0	0	0	0	0	0	0	0	0	0	0	0	0	0	0	0	0	0	0	0
SLIF_000126156	genus	Chrysochromulina	0.833855799	Chromalveolata	Hacrobia	Haptophyta	Prymnesiophyceae	Prymnesiales	Chrysochromulinaceae	Chrysochromulina		'KJ201908'	['Chrysochromulina tobinii'| 'Chrysochromulina simplex']	35140	5	5	actatctggtattcaagcacactctggaggttctgttgattgtgctatttattcactacatattgcaggtgtttcttcaatcttaggtgcaattaacttcattgttacaattactaatatgcgtgctcctggaatgactgctaatcgtacacccttatttgtttgagctgtatacatcacggctttcttacttttactttctctacctgtattagctggtgcgattacaatgttgcttactgaccgtaattttaacacgtctttctttgatcctaacggtggtggtgaccctgttttatatcaacaccttttt	313	0	0	0	0	0	0	0	0	1	0	0	0	0	0	0	0	0	0	0	0	1	0	0	0	0	0	1	0	0	0	0
SLIF_000127074	class	Oomycota	0.839622642	Chromalveolata	Stramenopiles	Oomycota						'OOMYA1835-08'	[]	4762	12	20	tttatctagtgttgaatttcattcaggtggttctgtagatttagctatttttagtttacatttagctggaacatcatctattttaggttctattaattttattactacagtaataaatatgagaactccagggttaaaaatgcatagaattcctttatttgtttgagcaatttttgtaactgctttcttattgttattatcattgccagtattagcaggtgctattactatgttattaactgatagaaattttaatacatcattctttgatccagcaggaggtggtgatccaattttatatcaacatttattt	313	0	0	0	0	0	0	1	0	1	0	0	0	0	0	0	0	0	0	0	0	0	0	0	0	0	0	0	0	0	0	0
SLIF_000127315	suborder	Aplousobranchia	0.810126582	Opisthokonta	Metazoa	Chordata	Ascidiacea	Enterogona				'TUNSA061-14'	[]	32436	206	407	gctatccgcaaaagctggcacaccaggcatgtcgatggatctggcgatcttctcgctgcaccttgctggtgcatcctcgatcttgggcgcggcgaactttattacgacgatcttcaacatgcgcacacccggcatgacattgcataaaatgccgttgtttgcctgggcgatgctgatcactgcgtttttgctgttgctggcggtgccggttctggcaggtgcgatcaccatgctgttgaccgaccgtaactttggcacaaccttcttcatcccagagggtggtggtgaccccatcttgttcttgcacctgttc	313	0	0	0	0	0	1	0	2	2	0	0	0	0	0	0	0	0	0	0	0	0	4	0	0	1	0	0	0	0	0	0
SLIF_000127953	superkingdom	Eukaryota	0.798742138									'OOMYA428-07'	[]	2759	20	27	tttatcaagtttagaaggacactctggagcttctgtagatttagttattttaagtttacacttagcgggtatttcttctattcttggagcaattaactttattactacaattattaacatgagacctgtacgactaagcatgcatttattacctttatttgtttggtctgtgttaatcaccgctgttctattacttttatctttacctgttcttgctggagcaattacaatgttactaactgaccgtaactttaacaccagttttttcgacccagcaggaggtggagatccagtattatttcaacacttattt	313	0	1	0	0	0	0	0	1	1	0	0	0	0	0	1	0	0	0	0	1	0	0	0	0	1	0	0	0	0	0	0
SLIF_000128080	superkingdom	Eukaryota	0.690962099									'HE610721'	[]	2759	4	7	actaagtacatgactaatgagtttatcaataattggaatagtttatctaattaatggttttattatatctggtatatcttcttctataacaagtttaaattttattgttattatattgaattatagatgttatggtattatttggatattgattaatatatatacatggtctgttattattacaggttctatgttaattttagttttacctttattattaggtaatttagttatgttaatttatgatcttctatataattgttatatctttgattattgttatggtggagatcctctattttatcaacatatattc	316	0	0	0	0	0	0	0	0	1	0	0	0	0	0	0	0	0	0	0	0	0	0	0	0	0	0	0	0	0	0	0
SLIF_000129041	class	Dinophyceae	0.696275072	Chromalveolata	Alveolata	Dinoflagellata	Dinophyceae					'EF036578'	['Heterocapsa triquetra'| 'Amphidinium operculatum'| 'Heterocapsa rotundata'| 'Adenoides eludens'| 'Heterocapsa circularisquama'| 'Amphidinium massartii']	2864	25	44	tctatctacttgcttgatgtctctatctccagttggtatcgatgtcattctcggtggtctacttgtttccggtacttcctctacccttacttccattaactttgtaggtactatccagaacatgaggtcctttggtatgactctctttaatatgtctatgtatgtgtggtctattcttattgtctccggtttgctattggctgttctacctattctaactgctgctattgtcatgttgctttccgatctacattttaatactgtcttcttcgatcctctatttggtggtgatcctgtcttctatcagcatctattc	316	0	0	0	0	0	0	0	0	2	0	0	0	1	0	0	0	0	1	0	0	0	0	0	0	0	0	0	0	0	2	0
SLIF_000129819	family	Bacillariaceae	0.845201238	Chromalveolata	Stramenopiles	Bacillariophyta	Bacillariophyceae	Bacillariales	Bacillariaceae			'AB020222'	['Cylindrotheca closterium'| 'Nitzschia frustulum']	33852	2	2	tcttgcaggtattattgctcactcaggtggatctattgatttagctatttttagtcctcacttatcaggtgcagcttcaattttaggtgcaattatttttatttgtaccattgttaacatgcgaactgaaagtcttccatttcacaaattaccattatttgtttggtcgattttcttaaccgctattcttttattactatcattaccagtattagcaggtgctattaccatgttattaactgatagaaatttcaatacaactttctttgatccagcaggtggaggtgatcctgtattataccagcatttattc	313	0	0	0	0	0	0	0	0	2	0	0	0	0	0	0	0	0	0	0	0	0	0	0	0	0	0	0	0	0	0	0
SLIF_000129985	superkingdom	Eukaryota	0.820987654									'CYTC5756-12'	[]	2759	36	87	attatctagtatacaagcacactcaggaggatctgtagatctagctatatttagtttacatctagcaggtgcttcttcaatattaggtgctattaattttattactactattattaatatgcgagcgcctggtatttatttacataacatgccactttttgtatggtcaattttaattacagtagttttattattactttcattacctgttcttgctggtgcaattacaatgttattaactgatcgtaattttaatactagtttctttgatccagcaggtggaggtgatccagtgttataccaacatttattt	313	0	0	0	0	0	1	0	0	1	0	0	1	0	1	0	0	0	0	0	0	0	0	0	0	0	0	0	0	1	1	1
SLIF_000129987	superkingdom	Eukaryota	0.808176101									'JF895536'	[]	2759	4	5	gttatcaagtatagaagcacattcaggtccatcagtggacctagctatatttagtttacatatagcaggtgcgtcttcaattatgggcgcaattaatttcataacaacaatcataaatatgagagcaccaggtatgtatatgcatagagtgccgttatatgtgtggtctgtgttgattacagcagttttattgttattatcattaccagtattagcaggtgctattacaatgctattaacagatagaaatttcaatacaacattctttgatgcagcaggaggaggtgatccagtactgtaccaacatttattt	313	0	0	0	0	0	0	0	0	1	0	0	0	0	0	0	0	0	0	0	0	0	0	0	0	0	0	0	0	0	0	0
SLIF_000130045	order	Spionida	0.841269841	Opisthokonta	Metazoa	Annelida	Polychaeta	Spionida				'HZPLY434-13'	['Scolelepis foliosa']	46589	382	844	actttcgggaaatctagctcatgccggaccatctgtagatcttgctattttctctcttcatttagcaggaatttcatctattttaggtgcattaaactttattactacagttattaacatacgttgaaaaggccttcgtatagagcgtattcctttatttgtttgagcagtagttattactgctgttcttctccttctatctcttccagttctagccggtgctattactatactcctgacagatcgtaatctaaacacctcattcttcgatccagccggaggaggagatccagttctttatcaacatttattt	313	0	0	0	0	0	0	0	0	1	0	0	0	0	0	0	0	0	0	0	0	0	0	0	0	0	0	0	0	0	0	0
SLIF_000132305	superkingdom	Eukaryota	0.766153846									'KJ201908'	['Chrysochromulina tobinii'| 'Emiliania huxleyi'| 'Phaeocystis globosa'| 'Phaeocystis pouchetii'| 'Chrysochromulina simplex']	2759	20	32	gttatctggaatacaagcgcactctggtggatctgttgactgtgcaatctattctcttcaccttgctggtgtgtcttcaatcttaggcgcaattaatttcattgtaacgatcacgaatatgagagctcccggaatgactgcaaacagaacacctttgtttgtttgagcagttttcattacggcgttcctgttattgctttcgcttcctgtgcttgctggagctatcacaatgttgttaacggacagaaactttaatacgtcgttcttcgatcctgcgggtggtggtgatcccgtcttatatcagcatttgttt	313	0	0	0	0	0	0	0	0	3	0	0	0	0	0	0	0	0	1	1	3	0	0	3	0	0	0	0	0	0	0	0
SLIF_000132435	kingdom	Metazoa	0.74695122	Opisthokonta	Metazoa							'TUNSA058-14'	[]	33208	322	580	tctctcatcactggcgggtcagcctggagctgcaatggatctggctattcttggccttcaccttgctggtgcatcatcaatccttggtgcgatcaactttattacgactattttcaatatgcgtgcaccaggtatgactttgttcaaaatgccattgttcgcatggtcagttctaattaccgcattcttgcttctgctttcacttccagtgcttgctggtgcgattacaatgctgctaaccgaccgtaacttcggtacgacattctttgatcctgcaggtggtggtgacccaattttgttccagcatttgttc	313	0	0	0	0	0	0	0	1	2	0	0	0	0	0	0	0	0	0	0	0	0	0	0	0	0	0	0	0	0	0	0
SLIF_000132691	kingdom	Metazoa	0.724770642	Opisthokonta	Metazoa							'TUNSA061-14'	[]	33208	35	61	ttaagtggcctcatgggtcaccaagacatggccgtggattttgccctgtttggcctccacattgcgggcttatcctccatccttggggccatcaatttcattgtgaccatttttaatatgcgggcccctggcatgaccctgcataaaatgcctctgtttggatgggccatgctcgtgacggcctttttgcttttgttggccattcctgttctggccggggggatcaccatgttgatcaccgaccgtaactttgccaccacgttttttgacccagccggtggcggtgatcccgtgttgttccaacacctgttc	312	0	0	0	0	0	0	0	0	1	0	0	0	0	0	0	0	0	0	0	0	0	0	0	0	0	0	0	0	0	0	0
SLIF_000133750	kingdom	Metazoa	0.797507788	Opisthokonta	Metazoa							'KF728106'	[]	33208	6	10	actagcttctattgatttccattcaggaggatctattgatctagcgatttttagtctacacttagccggtatttcttctattttaggtgcttcaaactttattactactgtaatgaacatgagagctcctggaatgactttccacagattaccattatttgtatgagctgtatttattactgctattttactattactatctctacctgttctagctggtgctattactatgttactaacagatagaaactttaacacatctttcttcgaccctgctggaggaggagatcctattttataccagcacttattc	313	0	0	0	0	0	0	0	0	1	0	0	0	0	0	0	0	0	0	0	0	0	0	0	0	0	0	0	0	0	0	0
SLIF_000134316	kingdom	Metazoa	0.757575758	Opisthokonta	Metazoa							'TUNSA061-14'	[]	33208	67	131	gctttcggcgacgctcgggcatccggggatggcggttgatatggcgatttttgcgcttcaccttgcgggggcaagctcaattttgggggctgcgaactttattacaacgatctttaatatgcgcgcaccgggcatgacactgcataagatgcctttatttgtgtggggtatgttggtcacggcgttcttattggtgcttgctgttcccgttttgggcggcgcgattacgatgctgcttacggaccgtaatttcggcacatcattctttaatccagagggcggcggcgaccccgtgctgtaccagcatttgttc	313	0	0	0	0	0	0	0	0	1	0	0	0	0	0	0	0	0	0	0	0	0	0	0	0	0	0	0	0	0	0	0
SLIF_000135730	class	Oomycota	0.835443038	Chromalveolata	Stramenopiles	Oomycota						'JF414536'	[]	4762	3	5	tttgtctagtgtagaagctcattcaggtccttctgtagatttggctatttttagtttgcatttggcaggtgcttcttctattttgggtgctttgaattttataacaactatttgtaatatgcgagctccaggtcttacttttcatagattgccgctatttgtgtggtccgttctaattacagcggttcttttgttgttgtctcttcctgtgttggcaggtgctataactatgttgttgacagatcgaaattttaatacttcattttttgatccttctggtggaggagatcctgttttgtatcaacatttgttt	313	0	0	0	0	0	0	0	0	1	0	0	0	0	0	0	0	0	0	1	0	0	1	0	0	0	0	0	0	0	0	0
SLIF_000135835	superkingdom	Eukaryota	0.783950617									'AB000119'	['Isochrysis galbana'| 'Chrysochromulina simplex'| 'Emiliania huxleyi']	2759	4	6	actttctggtattcaggctcactctggaggttcagtagacttagctatttttagcctacatatagcaggagtttcttctatattaggagcaataaattttattgttacgatagcaaatatgcgagctccaggaatgactgcgcaccgtacaccactattcgtttgagcagtatttatcacagctttccttttacttttatcattaccagttctagctggagcaattacaatgctacttactgaccgaaactttaacactgcattcttcgacccaaacggaggtggagacccagtgttataccaacacttattc	313	0	0	0	0	0	0	0	0	1	0	0	0	0	0	0	0	0	0	0	0	0	0	0	0	0	0	0	0	0	0	2
SLIF_000136030	no rank	Bilateria	0.723529412	Opisthokonta	Metazoa							'GBGC7787-09'	['Scopelocheirus schellenbergi'| 'Scapharca broughtonii'| 'Engraulis japonicus'| 'Solenocera crassicornis'| 'Eurythenes gryllus']	33213	2	2	acaagcgattctaggcgggactcctggtcaagagagtggaattatacttatgttagtctcactttgcatattcattgttggctttacaatgggcgcgattaatgtcatcgtcacaatttggaatatgcgtgcgccaggtatgacatggatgaaaatgccaatgtttgtttggacatggttaattactgcatttttattaatcgcagtaatgcctgtacttgcaggggttgtcactatggtactgaccgataaatattttggcactagtttcttcaatgccgcaggtggcggagatccggtgatgttccagcatattttc	319	0	0	0	0	0	0	0	0	1	0	0	0	0	0	0	0	0	0	0	0	0	0	0	0	0	0	0	0	0	0	0
SLIF_000136229	superkingdom	Eukaryota	0.673295455									'EF036578'	[]	2759	1	2	attatctacaagtactatgtctttatctattacaggtactgctatgcttgttgcttcattattaattgcaggtcttgcatctacttttacttcagttaactttgtactaactttctgcatcaaccgtattatgggtctgatggttatcaattgcctatattctgttactattgtagttactgctgctttacttcttgttgttcttcctgtcttaactgctgctttatttatgttagctggtgatcttatgtttaatacttgcttctttgatccaactttcggtggtgatgtagttttatatcaacatctattc	313	0	0	0	0	0	0	0	0	1	0	0	0	0	0	0	0	0	0	0	1	0	0	0	0	0	0	0	0	0	0	0
SLIF_000136404	superkingdom	Eukaryota	0.788161994									'JX845350'	[]	2759	108	262	tttatcatcaattgaatttcattcaggaggatcaattgatctggccatttttagcctgcacctagccggaatatcatccatattaggagctatgaatttcatcacaacaattttaaatatgagaacacctggaatgactatgcatagaatgccactatttgtttgagccgtattcatcacggccattctactccttttatcacttccagtattagcaggagccattactatgttactaacagatagaaactttaatacttcattttttgatccagccggaggaggagacccaattctatatcaacacctcttt	313	2	1	0	0	0	1	0	0	2	2	1	1	2	2	0	0	2	1	1	4	2	0	0	0	2	4	3	0	2	1	0
SLIF_000136743	superkingdom	Eukaryota	0.816770186									'AB020223'	[]	2759	3	3	actaagtcatattactagtcactcaggaggtgctgtagatttagctatttttagtttacacgtttcaggtgcaagtagtattttaggtgcaatcaactttatatgtactatattaaatatgcgtgtaaaagggttgtttatgcatagattacctttatttgtttgggctattttaattactgctgtattgttattattgtcactacctgttttagcaggagctattactatgctattaactgatagaaattttaatactacttttttcgaccctgcaggtggtggtgatcctgttttataccaacatttattt	313	0	0	0	0	0	0	0	0	1	0	0	0	0	0	0	0	0	0	0	0	0	0	0	0	0	0	0	0	0	0	0
SLIF_000137733	no rank	Micromonas pusilla CCMP1545	0.785714286	Archaeplastida	Viridiplantae	Chlorophyta	Mamiellophyceae	Mamiellales	Mamiellaceae	Micromonas	Micromonas pusilla	'FJ858268'	['Micromonas pusilla']	564608	97	148	tctttcaacttctgcattccacgcaggaggagcggtggatctagctatcttctctcttcacgtttctggtgcttcttcaattctcggagcaattaacttcatctcaaccatcttcaacatgcgaggacctggtatggagctacaccggattccactattcgtttggtctgtgctaatcaccgccttcctgctcctgctttccctgccggtgcttgcgggagcgattaccatgcttctgactgaccgaaacttcaacaccaccttcttcgacccagcaggaggtggagaccctatcctgtaccagcacctattc	313	1	0	0	1	0	0	0	2	1	1	0	0	0	0	0	0	0	0	0	1	0	0	0	1	1	0	0	0	0	1	0
SLIF_000137877	genus	Chrysochromulina	0.810725552	Chromalveolata	Hacrobia	Haptophyta	Prymnesiophyceae	Prymnesiales	Chrysochromulinaceae	Chrysochromulina		'DBCOI_000000073'	['Chrysochromulina tobinii'| 'Chrysochromulina simplex']	35140	226	472	actttcaggtattattgctcattctggtggatctgttgattgtgcaatctattcacttcatcttgcaggtgtttcgtctattttaggagctgttaatttcatagttacaattactaatatgagagcaccaggaatgtcagctaatcgaacgcctttatttgtttgagcagtatacattactgcttttttacttttgttatcattaccggtattagctggtgctattactatgttattaactgatagaaattttaacacttctttttttgatccaaatggtggtggtgatccagtgctttatcagcaccttttc	313	0	0	0	0	2	0	0	0	3	0	1	1	0	0	2	1	0	1	0	5	1	2	0	0	1	2	0	0	0	0	4
SLIF_000138517	kingdom	Metazoa	0.720858896	Opisthokonta	Metazoa							'TUNSA007-14'	[]	33208	648	1410	gctctcggatatggggcatacgggtatgtcggtggacatggcaatctttgccctccatctggcgggcgccagctcgattttgggtgctgccaatttcattacaacaatctttaacatgcgcgcaccaggcatgaccctgcacaaaatgccacttttcgtgtggtcgatgctagtaaccgcgttcttgcttgttttggctgttcctgttcttggtggtgctattacgatgcttttgacagaccgtaacttcggaacagcgttctttgttccagagggcggcggagatcctattttgtatcaacatctcttc	310	0	0	0	0	0	1	0	0	2	0	0	0	0	2	0	0	0	0	0	0	0	0	0	0	0	0	0	0	0	0	0
SLIF_000139280	no rank	Eumetazoa	0.785714286	Opisthokonta	Metazoa							'ZPII1540-11'	[]	6072	3	3	gcttagtaaccttgcaggccacccgggcgcagcagtcgacatggcaatattcagccttcaccttgctggtatgtcctcaattcttggctcaatcaacattatagttactatatttaacatgcgcgcgcctggcatgggcatgtttaaaatgccattatttgtgtggtctattttaattactgcatttctattagtacttgctcttccagttcttgcaggggcaataacgatgctacttacagacaggaatctgggcactcaattcttcacaccaaacggaggcggtgaccctgttttattccagcatttattt	313	0	0	0	0	0	0	0	0	1	0	0	0	0	0	0	0	0	0	0	0	0	0	0	0	0	0	0	0	0	0	0
SLIF_000139516	order	Amphipoda	0.796238245	Opisthokonta	Metazoa	Arthropoda	Malacostraca	Amphipoda				'WW461-08'	[]	6821	2	3	tctaagtaatttagttgggcacccaggggcagctgttgatatggcgattttcagcttacacttagcggggatatcatcaatattaggttcaatcaatatgattgtgactatattcaatatgcgcgcaccgggaatgagcttattcaaaatgccattatttgtatggtcaatattgattactgcatttttattagttctagccctacccgtacttgctggcgcaattactatgttattaacggaccgtaatttaggaacacaattctttactcctgacggtggcggagatccaattttattccagcatttattc	313	0	0	0	0	0	0	0	0	1	0	0	0	0	0	0	0	0	0	0	0	0	0	0	0	0	0	0	0	0	0	0
SLIF_000139557	species	Pectinaria koreni	0.996805112	Opisthokonta	Metazoa	Annelida	Polychaeta	Terebellida	Pectinariidae	Pectinaria	Pectinaria koreni	'POLNB514-13'	['Pectinaria koreni']	363721	491	1019	cttatcaagaaaccttgcacatgcgggtccatctgtagatttggccatcttttctctccacttagccgggatctcatctattctcggagctattaactttattactaccgtaatcaacatgcggtctaaaggccttcgattagaacgagtccctctattcgtgtgggcagtaaagattactgctatccttcttcttttatcacttcctgttttagcaggagccattactatactcctaactgaccgtaatttaaacacctcattcttcgatccagcagggggaggagaccccattctttaccaacacctcttt	313	0	0	0	0	0	0	0	0	0	14	0	0	0	0	0	0	1	0	0	0	0	0	0	0	0	0	0	0	1	0	0
SLIF_000139576	kingdom	Metazoa	0.719135802	Opisthokonta	Metazoa							'TUNSA061-14'	[]	33208	5	8	gctttcaagtgcgccgcaaacaggtatggcaatggatttggccatcttctcgctgcatttggcaggggcctcatcaattcttggtgccgctaatttcattaccacggtctttaacatgcgggcgccggggatgaccttgcatcggatgccgctgtttgtttggtcggtgctggtgacggcatttttgctgctgctggctgtgccggtgcttgccggtgccatcaccatgctgctgaccgaccgtaactttggcacctcgttctttgatgccgccggcggcggtgacccagtgctgttcctgcatctgttc	310	0	0	0	0	0	0	0	0	0	2	0	0	0	0	0	0	0	0	0	0	0	0	0	0	0	0	0	0	0	0	0
SLIF_000139806	no rank	Eumetazoa	0.779456193	Opisthokonta	Metazoa							'EU563937'	['Beraea maurus'| 'Nemapogon auropulvella'| 'Nemapogon sp. DRD045'| 'Alchisme virescens'| 'Tubulipora flabellaris'| 'Capua deuterastis']	6072	3	3	actttcaggctctgctggttcaccaggtatgggaatggacttggcgatattttcccttcatttggctggagcatcttcaatattaggagctgctaattttattactactatcttaaatatacgagcacccgggattactctacataatataccgttatttgtttgatctattttagtaactgctgtattattactactatctttacctgttttagcaggtgcaattactatgctattaacagatcgaaattttaatactacattttttgatccagcaggtgggggagatcctgttttatacgagcacttattt	313	0	0	0	0	0	0	0	0	0	1	0	0	0	0	0	0	0	0	0	0	0	0	0	0	0	0	0	0	0	0	0
SLIF_000140471	species	Bathycoccus prasinos	0.853582555	Archaeplastida	Viridiplantae	Chlorophyta	Mamiellophyceae	Mamiellales	Bathycoccaceae	Bathycoccus	Bathycoccus prasinos	'FO082258'	['Bathycoccus prasinos']	41875	2	2	tctaagtcatattacgagccactctggtggtgcagttgatttagctattttcagtttacatttatctggagcgagcagtattttaggggcggttaattttattactactattattaacatgagaggtcctggattaagttggcatcgactacctttatttgtttgggcagttttaattacagctgttcttcttttattgtctttaccggttttagcaggtgctatcacaatgttgttaacagaccgaaactttaatacaactttctttgatccagcaggaggaggtgaccctattttgttccagcaccttttt	313	0	0	0	0	0	0	0	0	0	1	0	0	0	0	0	0	0	0	0	0	0	0	0	0	0	0	0	0	0	1	0
SLIF_000141020	kingdom	Viridiplantae	0.816513761	Archaeplastida	Viridiplantae							'FJ859351'	['Micromonas pusilla'| 'Mesostigma viride'| 'Micromonas commoda']	33090	1	3	attatcttcaattattgcacactctggtcctgctgtagatttaggtatttttagtttacacttagcgggtgcatcttctattatgggagctaataattttattactacaattattaacatgcgaggtcctggtatgacttggcaccgattacctttatttgtatggtctgtatttattacagcgtttttacttcttctctcattacctgtacttgcaggtgcaattacaatgttactaactgatcgaaacttttcaaccagtttctttgacccaagtggtggaggagaccctattttatatcaacatttattc	313	0	0	0	0	0	0	0	0	0	1	0	0	0	0	0	0	0	0	0	0	0	0	0	0	0	0	0	1	0	0	0
SLIF_000141404	phylum	Bacillariophyta	0.867088608	Chromalveolata	Stramenopiles	Bacillariophyta						'AB020223'	['Thalassiosira pseudonana'| 'Ditylum brightwellii']	2836	39	79	attatctagtataactgctcattcaggtggtgctgtagatttagctattttcagtttacacgtttcaggagcatcttcaattttaggagcaattaattttatttgtacgattttcaatatgagagtaaaaagtttgtctttccataaactacctttatttgtatgggcagttttaataacagcagttttattacttttatcattaccagtattagctggggccataactatgctattaactgatagaaactttaatactactttttttgacccagcaggtggaggagatcctgtgttataccaacatttattt	313	0	0	0	0	0	0	0	0	0	1	0	0	0	0	1	0	0	0	0	0	1	0	0	0	0	0	0	0	0	0	0
SLIF_000141448	genus	Phaeocystis	0.813084112	Chromalveolata	Hacrobia	Haptophyta	Prymnesiophyceae	Phaeocystales	Phaeocystaceae	Phaeocystis		'JN131834'	['Phaeocystis antarctica'| 'Phaeocystis globosa'| 'Phaeocystis pouchetii']	33656	4	6	tttagccggtatacaagctcattctggtggatctgttgatttagctatttttagtttacatttagctggtatttcatctattcttggcgctataaatttcatagtaacaatcgttaacatgcgagcacctggtatgacagctcacagaacgccattatttgtatgatctgtttttattacagcttttttattgctactatcgttgcctgttttagccggtgctataacaatgctattaactgatcgaaattttaacacctcattctttgatcctaatggtggtggggatccagttttatatcagcatttattt	313	0	0	0	0	0	0	0	0	0	1	0	0	0	0	0	0	0	0	0	0	0	1	0	0	0	0	0	0	0	0	0
SLIF_000141531	superkingdom	Eukaryota	0.780564263									'AB000119'	['Pythium dissotocum'| 'Isochrysis galbana'| 'Chrysochromulina simplex'| 'Emiliania huxleyi']	2759	83	168	tcttgcaggtattcaagctcactctggaggatcagtagatctagctatttttagtctacatatagctggagtttcgtctatactaggggcaataaattttattgttacaatcgcaaatatgcgagctcctggaatgactgcacaccgtacaccactattcgtttgagcagtgttcattacggcgtttttactacttctttcattaccagttctagcaggtgcaatcacaatgctacttactgaccgaaactttaacacagcattctttgacccaaatggaggaggagacccggttttataccagcaccttttc	313	1	2	1	0	0	1	0	0	0	2	0	0	0	0	0	0	0	0	1	0	0	4	0	1	1	0	2	1	1	0	1
SLIF_000142356	superkingdom	Eukaryota	0.811728395									'AB000205'	[]	2759	31	63	actttcaagtgtacaagctcattcaggtccatctgttgatcttgctatttttagtcttcacctttctggagcctcttctattttaggtgctattaactttattactactattttcaacatgcgtgcacctggtttaactatgcaccggttaccactttttgtttgggcagttttaattactgcatttttattattgttatcgttaccagttcttgcaggtgcgatcactatgctattaaccgatcggaattttaacactgctttttttgatcctgctggtggaggtgatcccgtactttatcaacatcttttc	313	0	1	0	0	0	0	0	0	1	1	0	0	0	0	2	0	0	1	0	1	1	0	0	0	1	1	2	0	1	0	0
SLIF_000142491	kingdom	Metazoa	0.726443769	Opisthokonta	Metazoa							'TUNSA007-14'	[]	33208	2	4	actatcagataaactaggccaccctggcatggctgtagatctagcgatcttcgcactccacttagcgggcgcaagctcaatccttggcgcggcgaacttcattacaacaatcttcaacatgcgtgcaccgggcatgacgttacacaaaatgccactcttcgtatgggctatgttgatcacatcattcttgctagttctggccgtgccagtactaggtggtgcaattacaatgctactcacagaccgtaacttcggcacagccttcttcaatcctgagggcggcggcgacccacttctattccaacatctattc	313	0	0	0	0	0	0	0	0	0	1	0	0	0	0	0	0	0	0	0	0	0	0	0	0	0	0	0	0	0	0	0
SLIF_000143025	superkingdom	Eukaryota	0.794478528									'GBCI1883-13'	[]	2759	6	9	tctttcctcagcattagcccactcaggacctagtgtagacatggctatatttagtttacatatagcaggattatcatcattatttggagctataaattttataacaactattataaatatgagagtccctggaatgtcctgggataaaactcctttatttgtctggtcagttttaataacagcttttttgcttttgctttcacttcctgttttagcagcagctataactatgttattaactgattgaaattttaatacatctttttttgatccagcaggaggaggagatccaattctttaccaacaccttttt	313	0	1	0	1	0	0	0	0	0	1	0	0	0	0	0	0	0	0	0	0	0	0	0	0	0	0	0	0	0	0	0
SLIF_000143610	superkingdom	Eukaryota	0.801242236									'OOMYA398-07'	[]	2759	4	4	attatcttctaaagctggacagccaggacctgcaatggattttgcaattttaagtttacacctagctggagcttcatcaattcttggagcagtaaattttatttgtactattataaatatgaggactaaaagtttatcttttcataaactacctttatttgtttggtctgtacttattacagctttcctattgttattatctttacctgtattagcaggagcaattacaatgttattaacagatagaaattttaatacaaccttttttgatccatctggtggaggtgacccagtattgtttcaacatttattt	313	0	0	0	0	0	0	0	0	0	1	0	0	0	1	0	0	0	0	0	0	1	0	0	0	0	0	0	0	0	0	0
SLIF_000143891	kingdom	Viridiplantae	0.776785714	Archaeplastida	Viridiplantae							'FO082258'	['Dolichomastix tenuilepis'| 'Bathycoccus prasinos'| 'Silene noctiflora']	33090	4	4	actagctagagttcaggcacactctggtccttcagttgatttagcaattttcagacttcatttggctggtgcttcttctattttaggtgctgctaattttattactaccattttgaacatgcgaagcccggggattactatgcacaacatgcctttgttcgtgtggaggattttcgttactgcaattttattattactatctttacctgttttagcgggagcgattacgatgctgttaacggatcgtaacttcaatacctcgttctttgatccggcgggcggaggtgaccctattttgttccagcaccttttt	313	0	0	0	0	0	0	0	0	0	1	0	0	0	0	0	0	0	0	0	0	0	0	0	0	0	0	0	0	0	0	0
SLIF_000144404	superkingdom	Eukaryota	0.769230769									'LK023348'	[]	2759	116	193	attagccagtatccagtaccatcctggtgcaagtgtcgatttggctatctttagtcttcacattgcgggtgcttcatctattgcgggagcagttaactttattaccaccattattaatatgagggcacctggtatgtacatgcataggacccctctatttgtttggtcggttttcattaccgcatttttacttcttttatcacttcctgttttagctggagcaattaccatgctattaacagaccgaaacctaaacacttcgttttttgatccagcgggtggtggtgatcctgtgttataccagcacttattc	313	1	0	0	0	0	0	0	0	2	1	0	1	0	0	0	1	0	0	0	2	0	1	0	0	1	0	2	0	0	1	0
SLIF_000144960	kingdom	Metazoa	0.783018868	Opisthokonta	Metazoa							'TUNSA061-14'	[]	33208	15	29	attgtcatcgactgctggctcgcccggtatgtcaatggacttggcaatcttctcgcttcaccttgcgggtgtgtcatcaattcttggtgcggctaacttcatcactacaatctttaatatgcgtacaccgggtatgaccttgcacaagatgcctctgttcgcatgggcaatgttgatcacagcgtttttgttactgttggctgtgccagtgctggctggggccatcaccatgctgcttactgaccgtaactttggcacaaccttcttcattccagagggtggcggagacccaattttgttcctgcatcttttc	313	0	0	0	0	1	0	0	0	0	1	0	0	0	0	1	0	0	0	0	0	0	0	0	0	0	0	0	0	0	0	0
SLIF_000145446	species	Thraustochytrium aureum	0.825545171	Chromalveolata	Stramenopiles	Bigyra	Labyrinthulomycetes	Thraustochytrida	Thraustochytriaceae	Thraustochytrium	Thraustochytrium aureum	'AF288091'	['Thraustochytrium aureum']	42467	58	119	tctttctagtattgaagctcactctggtccttccgttgatttggctatttttagtcttcacttggcaggtgcttcttctattttgggagcaattaactttattacaactatttgtaatatgcgttctcctggtatgactatgcaccgattgcctttgtttgtatgggcagttttgattacagctgttttgttgttgctatctttgccggtattggctggtgctattactatgttgttgacagatcgtaattttaacacttctttctttgacccagctggtgggggtgaccctgtattgtaccagcaccttttc	313	0	2	0	0	0	0	0	1	0	1	1	1	0	1	1	0	1	0	0	2	0	1	0	0	1	0	1	0	3	1	0
SLIF_000146070	no rank	Eumetazoa	0.825545171	Opisthokonta	Metazoa							'JN700950'	[]	6072	177	405	tttagcaggcatcgaagcacattctggtggcgcagtagatttagctatttttagcttacatacagcaggtgcttcttcaataatgggtgcaattaattttataacaactatttttaatatgagaatacctggtatggaattacatgaaatgcctctgtttgtttgagctattctaatcacggcaatattattgttattatctttacctgttctagcaggtgctataactatgttactaacagatagaaattttaatactacgtttttcgatcctgctggtggtggggatccgatattatatcagcacttgttt	313	0	0	0	0	0	1	0	0	1	1	0	0	0	1	0	0	0	0	0	0	0	0	0	0	0	0	0	0	0	0	0
SLIF_000146125	species	Thraustochytrium aureum	0.810559006	Chromalveolata	Stramenopiles	Bigyra	Labyrinthulomycetes	Thraustochytrida	Thraustochytriaceae	Thraustochytrium	Thraustochytrium aureum	'AF288091'	['Thraustochytrium aureum']	42467	12	19	tctttcttctgtacaagcacattctggaccttctgttgatttggctatttttagtctacatttggcaggtgcatcttcaattttgggagcggttaattttattactactattttgaatatgcgatgtcctggtatgactatgcatactttgccattgtttgtttggtcagttcttattactgctgttttgcttttgctatcactacctgttttggcgggagcaattacaatgctattgactgatcgaaatttcaatacaactttttttgatccgtgtggtggtggagatccggtgctttagcaacatttgttt	313	0	0	0	0	0	0	1	0	0	1	0	0	0	0	0	1	0	0	1	0	0	0	1	0	0	0	0	0	0	0	0
SLIF_000146506	genus	Chrysochromulina	0.803125	Chromalveolata	Hacrobia	Haptophyta	Prymnesiophyceae	Prymnesiales	Chrysochromulinaceae	Chrysochromulina		'DBCOI_000000073'	['Chrysochromulina tobinii'| 'Chrysochromulina simplex']	35140	8	16	gctttctggtattcaagcccattctggtgcgtctgtagattgtgctatttattcacttcatttagcgggagtgtcatcaattttaggtgcaattaattttatcgttacaataacaaatatgcgagctcctggtatgacagcgcaccgtacaccattatttgtatgagctgtttatattactgcttttttattattgttgtcattacctgttttagccggtgctataacaatgttattaacagatcgaaattttaatactgcattctttgactcatcggcaggtggagatccagtgttatatcaacaccttttt	313	0	1	0	0	0	0	0	0	0	1	0	0	0	0	0	0	0	0	0	1	0	0	0	0	1	0	0	0	0	0	1
SLIF_000146602	genus	Chrysochromulina	0.811912226	Chromalveolata	Hacrobia	Haptophyta	Prymnesiophyceae	Prymnesiales	Chrysochromulinaceae	Chrysochromulina		'DBCOI_000000073'	['Chrysochromulina tobinii'| 'Chrysochromulina simplex']	35140	49	85	attatcgggaattcaagcacattccggtggatccgttgacgcggcaatttattcattacacttagccggtgtttcatctattttgggtgcagtaaattttattgtaacaattacaaacatgcgtgctcccggaatgacagcaaatagaacaccattatttgtttgagctgtttacattactgcgtttttattattattgtcgttacccgtattagctggtgcgataacaatgttattaactgacagaaattttaatacttcttttttcgaccctaacggtggaggtgatcctgtactgtatcaacaccttttc	313	0	0	0	0	0	0	0	0	0	1	0	1	0	0	0	0	1	1	0	2	0	0	0	0	1	1	1	0	2	0	2
SLIF_000147198	species	Cafeteria roenbergensis	0.968051118	Chromalveolata	Stramenopiles	Bigyra	Bicoecea	Bicosoecida	Cafeteriaceae	Cafeteria	Cafeteria roenbergensis	'AF193903'	['Cafeteria roenbergensis']	33653	12	22	tttatcttctgttcaaggacattcagggccttctgtagatttagcaatttttagtttacatgtttctggggcatcttctgttattggatctattaattttatcgttactattttcaatatgagagcacctggaatgtttatgcataaaattcctttatttgcttgagctgtattaattactgcttttttacttgtaatttctttacctgtagttgcaggggctattacaatgcttttaactgatcgtaattttaatactactttcttcgatccagctggaggaggagatccaattttatatcaacatttattt	313	0	0	0	0	0	0	0	0	0	1	1	0	0	0	0	0	0	0	0	0	0	0	0	0	0	0	0	0	0	0	0
SLIF_000147379	genus	Chrysochromulina	0.828125	Chromalveolata	Hacrobia	Haptophyta	Prymnesiophyceae	Prymnesiales	Chrysochromulinaceae	Chrysochromulina		'DBCOI_000000073'	['Chrysochromulina tobinii'| 'Chrysochromulina simplex']	35140	8	16	gttatctggtattttagctcattcaggtggttctgttgattgtgcgatttattctttacacttggctggtgtttcttctattttgggtgctattaattttattgttacaattacaaacatgagagcacccggtatgactgcaaatcgaacacctttatttgtttgagctgtttatatcacagcttttttattattattgtcacttccggttttagctggagctattactatgcttttaactgatcgtaattttaatacatctttttttgacgctaatggtggaggtgatcctgtgctttatcagcatcttttt	313	0	0	0	0	0	0	0	0	0	1	0	0	0	0	0	0	0	0	0	0	0	0	1	0	1	0	0	0	1	0	0
SLIF_000147633	species	Bathycoccus prasinos	0.844036697	Archaeplastida	Viridiplantae	Chlorophyta	Mamiellophyceae	Mamiellales	Bathycoccaceae	Bathycoccus	Bathycoccus prasinos	'FO082258'	['Bathycoccus prasinos']	41875	3	3	tttatcaggtattcttgctcattcaggtggggcagtagatttagctatttttagtctacatttagctggaatatcatcgattttaggtgctataaactttatcgttacaattttaaatatgcgatgccctggaatgacagctcatagaactcctctatttgtgtggtctgttctgattacggccttcttacttcttctctctttaccggttttagcgggagcgattacgatgctgttaacggatcgtaacttcaatacctcgttctttgatccggcgggcggaggtgaccctattttgttccagcaccttttt	313	0	0	0	0	0	0	0	0	0	1	0	0	0	0	0	0	0	0	0	0	0	0	0	0	0	0	0	0	0	0	0
SLIF_000147868	superkingdom	Eukaryota	0.816199377									'AB334483'	[]	2759	3	7	tttatctagtgtgcaagcacattcaggaccttcagtagatttagctatttttagtttacatttagcaggagcttcttcaattttaggtgcaattaattttataacaacaattttaaacatgcgagcacctggtatgtgaatgcataaaatgcctttaatggtttgagctgtatttgtaacagctattttattacttttatcattaccagttttagctggtgcaattacaatgcttttaactgatcgtaattttaatacaagtttttttgaacctgcaggtggtggtgatcctgtgctttaccagcatttattt	313	0	0	0	0	0	0	0	0	0	1	0	0	0	0	0	0	0	0	0	0	0	0	0	0	0	0	0	0	0	0	0
SLIF_000148461	genus	Chrysochromulina	0.823343849	Chromalveolata	Hacrobia	Haptophyta	Prymnesiophyceae	Prymnesiales	Chrysochromulinaceae	Chrysochromulina		'DBCOI_000000073'	['Chrysochromulina tobinii'| 'Chrysochromulina simplex']	35140	1	2	attatctggtattcaagctcattctggtgcttcagtcgatgctgctatttattcattacatttagctggtgtttcatcaattttaggtgcaattaattttattgtaactattacaaatatgcgagcacctggtatgactgcgcatcgcacaccattatttgtttgagctgtttatattacagcttttttacttttactttcattacctgtgttagctggtgctattacaatgttattaacagatcgtaattttaacacagctttttttgattgtgctggtggtggtgatcctgtattataccaacacttattt	313	0	0	0	0	0	0	0	0	0	1	0	0	0	0	0	0	0	0	0	0	0	0	0	0	0	0	0	0	0	0	0
SLIF_000148961	section	Cutleria sp.3MP	0.799382716	Chromalveolata	Stramenopiles	Ochrophyta					Reporter vector pCRE-Luc	'OZSEA1381-10'	['Reporter vector pCRE-Luc']	10000088	207	538	attaagtagtataactgctcattctggaggatctgtagatttagctatttttagtttacacttgtctgggttaagtagtcttttaggagctattaactttattacaacaatttttaacatgagaggtccagggatgacattgcatagacttccattattcgtttggtctgttttaataacagcattcttgcttttactatctcttcctgttctagctggcgcgataaccatgttgcttacagatcgtaactttaatactagtttctttgatccagcaggtggaggagatccgatacttttccaacacttattt	313	0	0	2	0	0	0	0	2	0	1	0	0	1	1	2	0	0	2	0	5	0	1	3	2	3	0	2	1	1	4	0
SLIF_000149215	class	Dinophyceae	0.705202312	Chromalveolata	Alveolata	Dinoflagellata	Dinophyceae					'EF036578'	['Heterocapsa circularisquama'| 'Heterocapsa rotundata'| 'Heterocapsa triquetra'| 'Amphidinium operculatum']	2864	24	47	tttaagtacttccttaatgaatttatctccagtagatgttgacttcttattaatcggattactattatctggtatttcttcctttcttacttctcttaatttcttcgtaacagtaatcaatatgagtgattcttctctaacaagttatttactctccatgttcactctttctatcttaattactgctttattacttctcctatctcttcctgttttaactggagctgtctttaagatcttgtctgatgtacactttaatactatcttttttgatgctaacttttatggagatcctgtcttataccaacatttattt	316	0	0	0	0	0	0	0	0	0	1	0	0	0	0	0	0	0	0	0	1	0	0	0	0	0	0	0	0	0	0	0
SLIF_000149615	class	Dinophyceae	0.697674419	Chromalveolata	Alveolata	Dinoflagellata	Dinophyceae					'EF036578'	['Heterocapsa triquetra'| 'Amphidinium operculatum'| 'Heterocapsa rotundata'| 'Adenoides eludens'| 'Heterocapsa circularisquama'| 'Amphidinium massartii']	2864	5	5	tctttccacatgtttgatgtctctttctccagttggtatcgatgttattcttggtggtctacttgtttccggtacatcttccacacttacttctattaactttgttggtactatccagaacatgagatcctttggtatgactttgtttaacatgtctatgtacgtttggtctattcttatcgtctccggtttgttgcttgctgtcctacctattctaactgcagctatcgtcatgttgctttccgatcttcattttaataccgtcttcttcgatcctctattcggtggtgatcctgtcttctatcagcatttgttc	316	0	0	0	0	0	0	0	0	0	1	0	0	0	0	0	0	0	0	0	0	0	0	0	0	0	0	0	0	0	0	0
SLIF_000149783	no rank	Sar	0.818461538	Chromalveolata								'AB020228'	['Ditylum brightwellii'| 'Skeletonema subsalsum'| 'Thalassionema nitzschioides'| 'Grammonema striatula'| 'Skeletonema pseudocostatum'| 'Pinnularia acrosphaeria'| 'Skeletonema menzelii'| 'Thalassiosira pseudonana'| 'Skeletonema costatum'| 'Frustulia vulgaris'| 'Skeletonema potamos']	2698737	5	5	attatctagtggatcatcacattcaggtggtgctgtagacttagctatttttagtttacacttatctggagcttcgtcaattttaggagcaataaactttatttgtactattttcaatatgcgagtaaaaagtttatcattccataaattacctttatttgtttgggctgtattaattaccgcgtttttattattgttatctttacctgttttagcaggtgctattacaatgcttttaacagatagaaattttggaactgcattttttgaggcacaaacaggaggagatccagttttataccaacatttattt	313	0	0	0	0	0	0	0	0	0	1	0	0	0	0	0	0	0	0	0	0	0	0	0	0	0	0	0	0	0	0	0
SLIF_000150036	species	Electra pilosa	0.813664596	Opisthokonta	Metazoa	Bryozoa	Gymnolaemata	Cheilostomatida	Electridae	Electra	Electra pilosa	'DBCOI_000000138'	['Electra pilosa']	97259	5028	19426	attaagacactccgtagcccatagaggatcttcagtggatctagctatttttagtcttcatttagctgggatttcttctattttaggagctattaattttataactaccattattaatatgcgaagaaatcttataactcttaatcggattactctatttgcatgatctgtttttattacagctttgctgctgttgcttagattaccagttttagcaggtgccatcactatgcttcttacggaccgaaatttgaatacatctttttttgatccggccggaggaggtgatccaattctttaccagcatttgttt	313	0	0	0	0	0	0	0	0	0	0	23	0	1	0	2970	0	0	0	0	0	0	0	0	0	0	0	1	0	3477	0	0
SLIF_000150542	subclass	Hydroidolina	0.866043614	Opisthokonta	Metazoa	Cnidaria	Hydrozoa					'BNSTV021-11'	[]	37516	5	5	tttatcttcatctattggagctccaggtcctgcagtagacttagctattttttcacttcacatagctggtgcatcttcaattttaggtgctattaactttatcactactatatttaatatgagagcccctggattaacactagataaattacctttatttgtctgatctgtattaattacagcatttttattattactatctttacctgttttagcaggtgcaataacaatgttattaacagatagaaattttaacactacaattatgatccggcaggtgggggtgatccagtattataccaacacttattc	312	0	0	0	0	0	0	0	0	0	0	1	0	0	0	0	0	0	0	0	0	0	0	0	0	0	0	0	0	0	0	0
SLIF_000150918	no rank	Prymnesiophyceae	0.799373041	Chromalveolata	Hacrobia	Haptophyta	Prymnesiophyceae					'DBCOI_000000073'	['Chrysochromulina tobinii'| 'Chrysochromulina simplex'| 'Emiliania huxleyi']	2608131	4	7	attatctggtattcaagcacattccggcgcatctgttgattgtgcgatttattcattacatttggccggtgtttcatcaattttaggtgctataaattttatcgttacgattactaatatgcgagcgcctggtatgactgcgcaccgaacacctttatttgtttgggcggtttatatcacggcttttttattattactttcattgcctgttttggctggagcaatcaccatgttgttaacagatcgtaattttaatactgcttttttcgattcagctgccggtggtgatccagtgctttatcaacacttattt	313	0	0	0	0	0	0	0	0	0	0	1	0	0	0	0	0	0	0	0	0	0	0	0	0	0	0	0	0	0	0	0
SLIF_000151069	order	Isochrysidales	0.787692308	Chromalveolata	Hacrobia	Haptophyta	Prymnesiophyceae	Isochrysidales				'AB000119'	['Isochrysis galbana'| 'Emiliania huxleyi']	73020	6	11	acttgcaggtatccaggctcactctggaggttcggtagacttagcaattttcagtttgcatatagcgggtgtttcatctattctgggagccataaactttattgttacaattgctaacatgagagctcctggaatgacagctcatcgtactccattatttgtttgagcagtttttatcacagcctttttattacttttatcattacctgttttagccggagcaattacaatgttacttacagaccgaaactttaacacagcctttttcgatcctaatggtggtggggacccagttctataccaacatttattc	313	0	0	0	0	0	0	0	0	0	0	1	0	0	0	0	0	0	0	0	0	0	0	0	0	0	0	0	0	0	0	0
SLIF_000151276	no rank	Sar	0.848101266	Chromalveolata								'AB020224'	['Ditylum brightwellii'| 'Grammonema striatula'| 'Frustulia vulgaris']	2698737	2	2	cttatcaagtattacagcacattcaggaggagctgtagacttagctatttttagcttacatctttcaggagcatcttctattttaggagctattaactttatttgtacaatttttaatatgagagtgaaaggtttatcatttcacaaattacctttatttgtatgggcagtattaattactgcttttttattattattatcattacctgttttagcaggtgctattaccatgttattaactgatcgaaattttaatacaacattttttgatcctgcaggaggaggagatccggtcttgtaccaacatttattt	313	0	0	0	0	0	0	0	0	0	0	1	0	0	0	0	0	0	0	0	0	0	0	0	0	0	0	0	0	0	0	0
SLIF_000151442	no rank	Bilateria	0.769470405	Opisthokonta	Metazoa							'KF204670'	[]	33213	7	21	actatcttcagtggcggcgcactcaggagggtcagtagatctcgccattttctctcttcaccttgcaggtgcttcttctatcctaggagccctgaactttattactaccatctttaacatgcgtgctccaggtatggcttggcaccgtgttcctctctttgtttgggcagtatttattaccgcttggcttctacttctttctcttccggttctagcgggagcaattactatgcttctaactgaccgaaacttcaacacctcattctttgagcctgctggaggaggagatccaatcctataccagcacctgttc	313	0	0	0	0	0	0	0	0	0	0	1	0	1	0	0	0	0	0	0	0	0	0	0	0	0	0	0	0	0	0	1
SLIF_000151670	class	Dinophyceae	0.703488372	Chromalveolata	Alveolata	Dinoflagellata	Dinophyceae					'EF036578'	['Heterocapsa triquetra'| 'Heterocapsa circularisquama'| 'Heterocapsa rotundata'| 'Amphidinium massartii'| 'Amphidinium operculatum']	2864	4	7	tctatctacttgtctaatgtctctttctcctgtcggtattgatgttatccttggtggtctattggtttccggtacatcttctaccctaacctccattaactttgttggtactatccagaatatgaggtcctttggtatgactctattcaacatgtctatgtatgtttggtccattctaattgtctctggtttgttgcttgctgtcctacctatcctaactgctgctattgtcatgcttctatctgacctacactttaatactgtattctttgatcctctatttggtggtgatccagtcttctatcagcatctattc	316	0	0	0	0	0	0	0	0	0	0	1	0	0	0	0	0	0	0	0	0	0	0	0	0	0	0	0	0	0	0	0
SLIF_000151804	class	Dinophyceae	0.728358209	Chromalveolata	Alveolata	Dinoflagellata	Dinophyceae					'HE610721'	[]	2864	204	477	actaagtacatctctaatgaacattgtacctattgtgggagatcttattctgtatggactattattcacaggcatatcatcaagtctaacatctgttaatttcatagtcactcttcacattatgaaaccgtatatttgtcctttatctaatatgtcagttaatatgtggagtcttagtattataggatgtctgttaattatagtaataccaatgttaacaggtggtcttctaatgttgatagctgatcttcactataataccgtgttctttgatactttatatggaggagattctatattctatcaacatctgttt	316	0	1	0	0	0	0	1	4	0	0	1	0	0	0	1	0	0	1	1	0	0	1	0	0	0	3	0	0	1	1	1
SLIF_000152614	genus	Leohumicola	0.917460317	Opisthokonta	Fungi	Ascomycota	Leotiomycetes	Leotiomycetes_incertae_sedis	Leotiomycetes_incertae_sedis	Leohumicola		'LHM045-08'	['Leohumicola verrucosa'| 'Leohumicola levissima'| 'Leohumicola atra'| 'Leohumicola terminalis'| 'Leohumicola lenta'| 'Leohumicola incrustata'| 'Leohumicola minima']	290614	43	120	tttaagtggagtacaaagtcatagtggacctagtgtagatttagctatatttggattacatctatctggtataagtagtttattaggagctgtaaatttcattactactatattaaatatgagaagtccaggtatcaggttacataaattagccttattcggatgagctgtagttgttacagcagtattattattattatcattaccagtgttagccggtgcaattactatgcttttaactgatagaaattttaatacatcattcttcgaagcagcaggaggtggtgacccaattttataccaacatcttttc	313	0	0	0	0	0	0	0	0	0	0	1	2	0	2	0	0	0	0	0	0	0	0	0	0	0	0	0	0	0	0	0
SLIF_000153068	superkingdom	Opisthokonta	0.815151515	Opisthokonta								'LHM014-08'	[]	33154	3	3	tttatcatctaaagctggacagccaggacctgcaatggactttgctattttaagcttacacttagctggtgcttcttcaattttaggagcagtaaatttcattactactatattaaatatgagaagtccaggtatcaggttacataaattagccttattcggatgagctgtagttgttacagcagtattattattattatcattaccagtgttagccggtgcaattactatgcttttaactgatagaaattttaatacatcattcttcgaagcagcaggaggtggtgacccaattttataccaacatcttttc	313	0	0	0	0	0	0	0	0	0	0	1	0	0	0	0	0	0	0	0	0	0	0	0	0	0	0	0	0	0	0	0
SLIF_000153137	superkingdom	Opisthokonta	0.873817035	Opisthokonta								'EU100742'	[]	33154	3	3	tttatctggtttacaaagtcatagtggacctagtgtagatttagcaatttttgctttacatttatctggtgtaagtaggttattaggagctatgaatttcataactactatattaaatatgagaagtccaggtataagattacacaaattagctttatttggatgagcagtggtagcaactgctgtattattattattatctttacctgttttagccggtggtataactatggtattaacagatagaaattttaatacatcattctttgaagttgctggaggtggagatcctatattatatcaacatttattc	313	0	0	0	0	0	0	0	0	0	0	1	0	0	0	0	0	0	0	0	0	0	0	0	0	0	0	0	0	0	0	0
SLIF_000153895	genus	Chrysochromulina	0.808176101	Chromalveolata	Hacrobia	Haptophyta	Prymnesiophyceae	Prymnesiales	Chrysochromulinaceae	Chrysochromulina		'KJ201908'	['Chrysochromulina tobinii'| 'Chrysochromulina simplex']	35140	7	11	tttatcaggtatattagcacattctggtggtgcagtagactgcgctatttattcattacatttagctggtgtttcatcaattttaggtgctattaacttcattgttactatcactaatatgcgagcgcccggtatggctgctaaccgaacgcctttatttgtttgagctgtttatattactgcatttttattattactttcgttaccagttttagctggcgctataactatgttgttaactgatcgtaattttaacacttctttttttgatccaaatggtggtggtgatccagtgttatatcagcacttattt	313	0	0	0	0	0	0	0	0	0	1	1	0	0	0	0	0	0	0	0	0	0	1	0	0	0	0	0	0	0	0	0
SLIF_000154134	superkingdom	Eukaryota	0.803076923									'GBCI4856-14'	[]	2759	2	2	gttatcagggcctatagcacattcaggtgcttcagtagatttagctatttttagtttacatttagctggtatatcttctatagcgggtgctataaattttatagttaccatatgtaatatgagaatgcgtggtatgactcttttacgtatgcctttatttgtttggtctgttttaataactgcatttttattattactttctttacctgttttagcaggtgctataacaatgttattaacagatagaaattttggaactgcattttttgctccagagttaggtggagacccaatattattccaacatttattt	313	0	0	0	0	0	0	0	0	0	0	1	0	0	0	0	0	0	0	0	0	0	0	0	0	0	0	0	0	0	0	0
SLIF_000154178	species	Fucus vesiculosus	0.884735202	Chromalveolata	Stramenopiles	Ochrophyta	Phaeophyceae	Fucales	Fucaceae	Fucus	Fucus vesiculosus	'AY494079'	['Fucus vesiculosus']	49266	2	2	tttatcttcatctattggagctccaggtcctgcagttgacttggctattttttcacttcacatagctggtgcatcttcaattttaggtgctattaattttattacaactatttttaatatgcgtgccccgggtatgagtatgcatcgtttacctttatttgtttggtcggttttaattacagcattcttacttttgctgtcgcttcctgttttagccggcggtattactatgctgttgactgatcggaattttaatactacgttctttgatccagctggtggtggtgatcctgttctttaccaacatttattt	313	0	0	0	0	0	0	0	0	0	0	1	0	0	0	0	0	0	0	0	0	0	0	0	0	0	0	0	0	0	0	0
SLIF_000154361	species	Emiliania huxleyi	0.803738318	Chromalveolata	Hacrobia	Haptophyta	Prymnesiophyceae	Isochrysidales	Noelaerhabdaceae	Emiliania	Emiliania huxleyi	'AY342361'	['Emiliania huxleyi']	2903	21	46	attagcaggtattcaagcgcattctggaggttctgttgattgtgctatatactcccttcacttagcaggtgtttcatctattctgggtgctgttaattttattgtaacaattacaaatatgcgtgcaccaggattatctgcaaaccgaacacctttatttgtttgatcggtatatattacagcttttttacttctactttcattacctgttttagctggagcaatcacaatgttgcttactgaccgtaatttcaatacttctttctttgactcaaatggtggtggagaccctgtgttgtaccaacatcttttt	313	0	0	0	0	0	0	0	1	0	0	1	2	0	0	0	0	0	2	0	2	0	0	0	1	0	1	0	0	0	2	1
SLIF_000155749	species	Bathycoccus prasinos	0.846875	Archaeplastida	Viridiplantae	Chlorophyta	Mamiellophyceae	Mamiellales	Bathycoccaceae	Bathycoccus	Bathycoccus prasinos	'FO082258'	['Bathycoccus prasinos']	41875	2	2	tctaagtcatattacgagccactctggtggtgcagttgatttagctattttcagtttacatttatctggagcgagcagtattttaggggcgattaactttattactactattattaatatgcgaggtcctggtttaagctggcatcgattacctttatttgtttggtctgtatttattacagctattcttttattattatctttaccagtattagcaggtgctattactatgttattaactgaccgtaactttaatacaactttctttgatccagcaggtggtggagatcccattttataccagcaccttttt	313	0	0	0	0	0	0	0	0	0	0	1	0	0	0	0	0	0	0	0	0	0	0	0	0	0	0	0	0	0	0	0
SLIF_000155945	kingdom	Metazoa	0.735735736	Opisthokonta	Metazoa							'TUNSA058-14'	[]	33208	3	6	gttatccggctcgggattcggtcatgattcgatggctgttgatatggcgattttcgcgctccacttggccggtgcgagctctattttgggcgcggcgaacttcattacgaccatctttaacatgcgcgcaccgggcatgacgttgcacaaaatgcctctgtttgtttgggcgatgttggtgacgtcattccttctggttctagcggttcctgttcttggtggcgcgatcaccatgcttctgaccgaccgtaatttcggaacatcgttcttcgtgcctgaaggtggcggtgatccgcttttattccaacacctgttc	316	0	0	0	0	0	0	0	0	0	0	1	0	0	0	0	0	0	0	0	0	0	0	0	0	0	0	0	0	0	0	0
SLIF_000156295	superkingdom	Eukaryota	0.682080925									'AY289708'	[]	2759	821	19901	attaagcacttctctaatgaccttatcacctgtgactatagatcttattattgatggattacttgtgagcggtatatcttctttcctgtcttcattaaatttcatgggaactattagtaatttacgtttatcaggattagttcttgcttacattcctttatttacctggggtatcataataactgctcttttacttctattgactctacccatcttgactggtgctttaggagtggtactaggagatcttcattttaacaccatatattttgattcaggttttggtggtgacccggtattgtatcagcatttcttt	316	0	0	0	0	0	0	0	0	0	0	1	0	0	0	0	0	0	0	0	0	0	0	0	0	0	0	0	0	0	0	0
SLIF_000156321	species	Chaetopterus sarsii	0.993630573	Opisthokonta	Metazoa	Annelida	Polychaeta	Spionida	Chaetopteridae	Chaetopterus	Chaetopterus sarsii	'GBAN0664-06'	['Chaetopterus sarsii']	352263	1087	3403	tcttgcaagtaatctcgcccacgctggcccttctgtagatttagcaattttttctcttcacttagctgggatttcttctattctgggcgctgtaaactttatatcaacaacctttaacatgcggcacaaaggtcttctcatagaacgaattcctctttttgcctgagctatcttaatcacagtagttcttctcctcctatccctcccagttctcgcatctgcaattacaatacttctaacggatcgtaattttaacacctctttttttgatcctgcaggtggtggagacccaattttgtaccaacatttattc	313	0	3	1	0	0	0	0	0	0	0	0	2293	0	0	0	0	0	0	0	0	0	0	0	0	0	0	0	0	0	0	0
SLIF_000156388	class	Dinophyceae	0.702312139	Chromalveolata	Alveolata	Dinoflagellata	Dinophyceae					'EF036578'	['Heterocapsa triquetra'| 'Heterocapsa circularisquama'| 'Heterocapsa rotundata'| 'Amphidinium massartii'| 'Amphidinium operculatum']	2864	61	110	tctatctacctgtctgatgtccctatctcctgttggtattgatgtcattcttggtggtctattggtttctggtacatcctctacccttacttctatcaactttgtaggtactatccagaatatgaggtcttttggtatgactctattcaacatgtctatgtacgtctggtctattcttattgtctctggtcttctacttgctgtcttgcctattctaactgctgctattgtcatgcttctttctgacttgcatttcaatactgtcttctttgatcctctatttggtggtgatcctgtcttctatcagcatttgttc	316	0	0	0	0	0	0	0	1	1	0	0	3	1	0	0	0	1	0	0	10	1	1	0	0	0	1	2	0	0	1	0
SLIF_000156412	superkingdom	Eukaryota	0.799392097									'GQ119954'	[]	2759	57	118	tttatcagcggcgttagcccattctggacctagcgttgatatggctatttttagtttacatattgcgggattgtcctcactttttggtgcaattaattttataacaactataataaatatgagagtgcctggtatggcttgggataaaacccctctattcgtttggtctgttttaataacagcttttctacttttattatctttacctgttttagcagctgctattactatgttattaacagattgaaattttaatacttcttttttcgatcctgtcggagggggtgatccaattttataccaacatttattt	313	0	0	0	0	0	0	0	0	1	0	0	3	2	2	0	0	0	0	0	0	0	0	0	0	0	0	0	0	0	0	0
SLIF_000156583	kingdom	Metazoa	0.722054381	Opisthokonta	Metazoa							'TUNSA061-14'	[]	33208	2	4	actctccagcacactaggccaccccggactctcggtcgatatggctattttcgccctccatcttgcgggcgcaagctccatccttggcgcggcgaacatgatcaccaccatcttcaacatgcgcgctccaggcatgacattgcataaaatgccactcttcatctgggcgatgctggtcacagcattccttcttgtcttagccgtgcccgtactcggcggcgcaattaccatgcttctcaccgaccgtaattttggtacacatttcttcgatcctgccggtggtggtgatccgatcctttaccagcatctcttc	313	0	0	0	0	0	0	0	0	0	0	0	2	0	0	0	0	0	0	0	0	0	0	0	0	0	0	0	0	0	0	0
SLIF_000157507	superkingdom	Eukaryota	0.808049536									'DBCOI_000000238'	[]	2759	2	2	tttagcaagtattcagtatcattcaggtggtgcagttgattgtgctatttttgctcttcacacagcaggtgcttcttcaattatgggagctgtaaacttcattacaactattattaatatgagagctccaggtatgactatgcacagaatgcctttatatgtatgggctattttagtgacttcggttttattgttattatctttacctgttttaggaggagcaattacaatgctattaactgatagaaactttaatactacattttttgatcctgcaggaggaggagatcctattttatttcaacatttattt	313	0	0	0	0	0	0	0	0	0	0	0	1	0	0	1	0	0	0	0	0	0	0	0	0	0	0	0	0	0	0	0
SLIF_000157851	species	Leathesia marina	1	Chromalveolata	Stramenopiles	Ochrophyta	Phaeophyceae	Ectocarpales	Chordariaceae	Leathesia	Leathesia marina	'DBCOI_000000276'	['Leathesia marina']	1053873	3	3	attaagtggtattcaagcccattcaggtccatcagttgatttagccatttttagtttgcatttatcgggtgcggcttctattttaggagccattaacttcataactactatctttaacatgcgtgcccctggtatgacaatggataggctacctctttttgtttggtctgttttaataacagcatttctactcttgttatctcttcctgttttagctggaggtattacgatgcttttaactgatagaaatttcaatacaaccttctttgatcctgctggtggcggtgatcctgtattataccaacatttattt	313	0	0	0	0	0	0	0	0	0	0	0	1	0	0	0	0	0	0	0	0	0	0	0	0	0	0	0	0	0	0	0
SLIF_000157906	superkingdom	Eukaryota	0.801242236									'EF406100'	[]	2759	2	2	gttaagtagtgtaacttctcactctggaggatctgtagacttagctatctttagtttacacttatcaggattaagtagtcttttaggagctatcaactttattacaactataattaatatgagaggtcctggtctaagttggcatcgactttctttatttgtttggtctgtactaattacagctattcttttattattatctttaccagtattagcaggtgctattactatgttgttaacagaccgtaattttaacacaactttttttgatccagcaggtgggggagatcctatcttataccaacatttattt	313	0	0	0	0	0	0	0	0	0	0	0	1	0	0	1	0	0	0	0	0	0	0	0	0	0	0	0	0	0	0	0
SLIF_000158563	kingdom	Stramenopiles	0.794478528	Chromalveolata	Stramenopiles							'AF288091'	['Thraustochytrium aureum'| 'Dictyota dichotoma'| 'Vischeria magna']	33634	19	37	tttgtcaagtgtagaagcccattcaggtccttctgttgatttggcaatttttagtcttcatttggcaggggcatcttctatcttgggagctcttaattttattactactatttgtaatatgcgttcccctggtatgactttccatagaatgcctttgtttgtttggtctgtacttattactgcagttttgctacttttgtctttgcctgtattggctggggcaattactatgctattgactgatcgtaattttaatacctcgttctttgatccagcagggggtggagatcctattctttaccaacatttgttt	313	0	0	0	0	0	0	1	0	0	1	1	1	0	0	0	0	1	0	0	1	1	1	0	0	0	0	1	0	0	0	0
SLIF_000158753	no rank	Prymnesiophyceae	0.799373041	Chromalveolata	Hacrobia	Haptophyta	Prymnesiophyceae					'DBCOI_000000073'	['Chrysochromulina tobinii'| 'Chrysochromulina simplex'| 'Emiliania huxleyi']	2608131	4	5	tctttctgggattcacgcccattctggtggctctgttgactgtgccatttattctttacatcttgccggtgtatcttcgatcttaggggctgttaactttattgttactattacaaatatgcgtgcacccggtatgactgcaaaccgcacacctttatttgtttgagcggtttgaatcacggcttgattacttctattatcgttacccgttttagctggtgctattacaatgcttttaactgatcgtaactttaacacttctttctttgatcctaatggtggtggtgatccggttctgtatcaacacttattt	313	0	0	0	0	0	0	0	0	1	0	0	1	0	0	0	0	0	0	0	0	0	0	0	0	0	0	0	0	0	0	0
SLIF_000159255	genus	Heterocapsa	0.713864307	Chromalveolata	Alveolata	Dinoflagellata	Dinophyceae	Peridiniales	Heterocapsaceae	Heterocapsa		'EF036578'	['Heterocapsa circularisquama'| 'Heterocapsa rotundata'| 'Heterocapsa triquetra']	2918	5	6	tctttctacctgcctaatgtctctttctccagttggtattgacgtcattcttggtggtctacttgtttctggtacttcttctactcttacttccattaacttcgtaggtactattcagaacatgaggtcctttggtatgactttgtttaacatgtctatgtacgtttggtccattctaattgtctctggtttgctattggctgttcttcctattctaactgctgcaattgtcatgttgctttccgatcttcattttaataccgtcttctttgatcctctatttggtggtgatcctgtcttttatcagcatttgttc	316	0	0	0	0	0	0	0	0	0	0	0	1	0	0	0	0	0	0	0	0	0	1	0	0	0	0	0	0	0	0	0
SLIF_000159557	superkingdom	Eukaryota	0.800613497									'FJ859351'	['Mantoniella squamata'| 'Micromonas pusilla'| 'Mesostigma viride'| 'Micromonas commoda'| 'Ascidia ahodori']	2759	2	2	cctatctagtattgaatttcacggaggtacctctgttgagtttgctatttttagtttacatatttctggtgctgcttctattttaggtgctattaattttatttgtactatctttaatatgcgtgctattggtttaactatgcataggatgcctttatttgcttgggctgtattaattacagcgtttttacttcttctctcattacctgtacttgcaggtgcaattacaatgttactaactgatcgaaacttttcaaccagtttctttgacccaagtggtggaggagaccctattttatatcaacatttattc	313	0	0	0	0	0	0	0	0	0	0	0	1	0	0	0	0	0	0	0	0	0	0	0	0	0	0	0	0	0	0	0
SLIF_000161042	species	Asplanchna sieboldi	0.817337461	Opisthokonta	Metazoa	Rotifera	Monogononta	Ploima	Asplanchnidae	Asplanchna	Asplanchna sieboldi	'AF416994'	['Asplanchna sieboldi']	84397	55	120	cctatctagtattgaatttcacggaggtacctctgttgagtttgctatttttagtttacatatttctggtgctgcttctattttaggtgctattaattttatttgtactatctttaatatgcgtgctattggtttaactatgcataggatgcctttatttgcttgggctgtattaattactgcatttttattattattatctttacctgtgttagctggtgctattaccatgttattaacagatagggcttttggtactatgttttataaccctgctggtggtggtgatcctgtgttataccaacatttattt	313	0	0	0	1	1	0	0	0	0	0	0	1	0	3	0	0	0	0	0	0	0	0	0	0	0	0	0	0	1	0	0
SLIF_000161761	species	Temora longicornis	0.996805112	Opisthokonta	Metazoa	Arthropoda	Maxillopoda	Calanoida	Temoridae	Temora	Temora longicornis	'CAISN872-13'	['Temora longicornis']	261852	1524	11868	tttgtcaagtaacgtggcccattctgggggttcagtagactttgccattttttctcttcatctggcgggggtgaggtctatcctgggcgcagtaaactttattagcactttgggtaatttgcgggtgtttgggatggtgctagatcgtctgcctttgtttgcgtgggccgttttaattactgctgttctactactactctctctcccggtgttggcgggagctattacaatattgctgacagaccggaacctaaactcttctttctacgatacgggggggggaggggatcctattttataccagcacttgttt	313	0	0	0	0	0	0	0	0	0	0	0	2	0	0	0	0	0	0	0	0	0	0	0	0	0	0	0	0	51	0	0
SLIF_000162773	genus	Heterocapsa	0.715116279	Chromalveolata	Alveolata	Dinoflagellata	Dinophyceae	Peridiniales	Heterocapsaceae	Heterocapsa		'EF036578'	['Heterocapsa circularisquama'| 'Heterocapsa rotundata'| 'Heterocapsa triquetra']	2918	3	6	attgtccacttgtttgatgtctttgtctccagttggtattgatgtcattcttggtggtctacttgtttctggtacttcttctactctaacttctattaactttgttggtaccattcagaacatgagatcttttggtatgactttgtttaatatgtctatgtacgtttggtctattcttattgtctctggtcttctacttgctgttctacctattctaactgctgctattgtcatgttgctttccgatctacatttcaatactgtcttcttcgatcctctatttggtggtgatcctgtcttctatcagcatctattc	316	0	0	0	0	0	0	0	0	0	0	0	1	0	0	0	0	0	0	0	0	0	0	0	0	0	0	0	0	0	0	0
SLIF_000163234	kingdom	Alveolata	0.689855072	Chromalveolata	Alveolata							'EF036578'	[]	33630	8	8	attatctacctctactatgtccctttctattactggtactgctatgttagcaggttctttattagtagctggtttagcatctacatttacttctgttaatttcgttttaactatggtaattaatcgtatcatgggtctaatgattatcaattgcttatattcagtttgtattgttgttactgcagcattacttttagttgtcttacctgtcttaactgcagctttatttatgttagctggtgatcttatgtttaatacttgcttctttgatcctacttttggtggtgatgtagtactatatcaacatctattc	313	0	0	0	0	0	0	0	0	0	0	0	1	0	0	0	0	0	1	0	0	0	0	0	0	0	0	0	0	0	0	0
SLIF_000163643	no rank	Prymnesiophyceae	0.797468354	Chromalveolata	Hacrobia	Haptophyta	Prymnesiophyceae					'DBCOI_000000073'	['Chrysochromulina tobinii'| 'Chrysochromulina simplex'| 'Emiliania huxleyi']	2608131	13	16	attatctggaattttagctcattcaggaggtgctgttgattgtgctatctattcgttacatttagctggtgtatcatcaattcttggtgctattaatttcatagttacaattaccaatatgagagcaccaggaatggctgccaatagaacacctctatttgtttgagctgtttatataactgcatttttattgttactatcattacctgttctagcaggtgcaataactatgttattaaccgatcgtaatttcaatacttcatttttcgatccaaatggcggtggagatccagtcctttatcagcaccttttt	313	0	0	0	0	0	0	1	0	0	1	0	1	0	0	0	0	0	0	0	0	0	0	0	0	0	0	0	0	0	0	0
SLIF_000164357	species	Bathycoccus prasinos	0.840978593	Archaeplastida	Viridiplantae	Chlorophyta	Mamiellophyceae	Mamiellales	Bathycoccaceae	Bathycoccus	Bathycoccus prasinos	'FO082258'	['Bathycoccus prasinos']	41875	2	2	attaagtagtgtgcaagctcattctggaccttctgtagatttagctatttttagtttacatttatcaggagcttcatcaattttaggtgctattaattttattacaactatttttaatatgcgtgcgcctggtatgtctatgcacagattacctttaatggtttgggctgtattaattaccgcattcttacttcttctctctttaccggttttagcgggagcgattacgatgctgttaacggatcgtaacttcaatacctcgttctttgatccggcgggcggaggtgaccctattttgttccagcaccttttt	313	0	0	0	0	0	0	0	0	0	0	0	1	0	0	1	0	0	0	0	0	0	0	0	0	0	0	0	0	0	0	0
SLIF_000164846	no rank	Ochrophyta	0.828125	Chromalveolata	Stramenopiles	Ochrophyta						'AB334483'	['Ascocyclus orbicularis'| 'Heterosigma akashiwo'| 'Chattonella marina'| 'Chattonella subsalsa'| 'Colpomenia sp. 1WA']	2696291	3	3	tctaagtagtgtacaagcacactcaggtccttctgttgatttagctatcttcagtttacacctagcaggtgcttcttctattttaggtgcggctaactttattaccactattcttaatatgcgcgcaccgggtatgacaatgcatagattaccactgtatgtttggtctattttaattacttcattccttttacttctttctttacctgtattaggaggagcaattactatgttattaactgatagaaattttaatacttcattctttgacccagctggtggaggagatccaattttatttcaacatttattt	313	0	0	0	0	0	0	0	0	0	0	0	1	0	0	0	0	0	0	0	0	0	0	0	0	0	0	0	0	0	0	0
SLIF_000164854	genus	Pseudo-nitzschia	0.882165605	Chromalveolata	Stramenopiles	Bacillariophyta	Bacillariophyceae	Bacillariales	Bacillariaceae	Pseudo-nitzschia		'JN050312'	['Pseudo-nitzschia hasleana'| 'Pseudo-nitzschia lineola'| 'Pseudo-nitzschia cuspidata']	41953	26	51	tctttcaggagttttatctcattcaggaggttctgttgatctagcaatttttagccttcatttatctggggcagcgtcaattttaggtgcgatcaattttatttgtactattgtaaatatgagaactgaaagtttaccattccacaaacttcctttatttgtttggtctgtttttattacagccattctattattattagcactacctgttttagcaggagcaattacaatgttattaactgatagaaatttcaatactaccttttttgatcctgcaggtggaggagatcctgtactttttcaacatttgttt	313	0	0	0	0	0	0	0	0	0	0	0	1	0	0	0	0	0	0	0	0	0	0	0	0	0	1	0	0	0	0	0
SLIF_000164888	species	Scomber scombrus	1	Opisthokonta	Metazoa	Chordata	Actinopterygii	Scombriformes	Scombridae	Scomber	Scomber scombrus	'AB120717'	['Scomber scombrus']	13677	17	26	actagctggtaacctagcgcatgccggggcatcagttgacctaaccatcttctcccttcacctagcaggtgtttcctcaattcttggggccattaacttcatcacaacaattattaatatgaaacctgcaggtatctctcaataccaaacccctctgttcgtctgagcagtcctaattacagctgttcttctactcctatctctgccagtccttgctgccggcattacaatgcttctaactgatcgaaatcttaataccactttctttgaccccggaggaggaggagatcctattctttaccaacatctattc	313	0	0	0	0	0	0	0	0	0	0	0	1	0	0	0	0	0	0	0	0	0	0	0	0	0	0	0	0	0	0	0
SLIF_000165615	kingdom	Metazoa	0.813455657	Opisthokonta	Metazoa							'GBCI0723-06'	[]	33208	7	7	tctatcatctaaaactggtcagcctggtccagcaatggatttagctattttatctttacacgtagcaggagcttcatcaattttaggagcaattaattttataacaactatatttaatatgagatcacctggtttagagttgcataaacttcctttatttgtttgagcagttttaataacagcgtttcttcttctactatccttacctgttctagcaggagctataactatgctattaactgatagaaactttaatactacgttttttgatcctgcaggtggaggagatcctattctatatcaacatttattt	313	0	0	0	0	0	0	0	0	0	0	0	1	0	0	0	0	0	0	0	0	0	0	0	0	0	0	0	0	0	0	0
SLIF_000168132	genus	Chrysochromulina	0.803738318	Chromalveolata	Hacrobia	Haptophyta	Prymnesiophyceae	Prymnesiales	Chrysochromulinaceae	Chrysochromulina		'DBCOI_000000073'	['Chrysochromulina tobinii'| 'Chrysochromulina simplex']	35140	29	66	attatctggtatccacgctcactcaggaggttcagttgattgtgctatctattcattacatttggccggtgtttcatcgattttaggagctattaattttatagttacaattactaatatgagagcaccaggtatgactgcaaatagaacgcctctatttgtttgagctgtttgaattactgcgtgattattattactttcattacctgttttagcaggtgctattactatgttattaactgaccgaaactttaatacatcattttttgatccaaatggtggaggtgatccggtattgtatcaacatcttttt	313	0	0	0	0	0	0	0	0	0	0	0	1	0	0	0	0	0	1	0	0	0	0	0	0	0	0	0	0	0	2	0
SLIF_000168186	order	Amphipoda	0.778816199	Opisthokonta	Metazoa	Arthropoda	Malacostraca	Amphipoda				'WW461-08'	[]	6821	8	9	gcttagtaacctttccggtcatccaggtgctgctgtggatatggcaattttcagcgttcacttagttggtatatcttcgattcttggttcaattaatatgattgtaactatttttaatatgcgcgctccaggaatgagtttattaaaaatgccattatttgcatggtcaattttaattaccgcttttttattagtgcttgctatacctgttcttgctggtgcagttactatgttacttacagatcgtaatttagggactcaattttttgtaatagatggtggtggtgacccattattattccagcatttattt	313	0	0	0	0	0	0	0	0	0	0	0	1	0	0	0	0	0	0	0	0	0	0	0	0	0	0	0	0	0	0	0
SLIF_000168204	kingdom	Metazoa	0.737951807	Opisthokonta	Metazoa							'TUNSA058-14'	[]	33208	2	2	gctttcgacaaaactggggcatcccggcatgtcggtggatttagcaattttctcgcttcatttagcaggcgctagctctatccttggggcagcaaacttcattacaactatctttaacatgcgcgcaccaggaatgaccttgcacaaaatgccattattcgtttgggctatgttggtgacgagcttcttgcttgtactttcccttcctgtattggggggtgcaattacaatgttgttgactgaccgtaactttggcacgcatttctttgaccctgcgggcggtggtgatcctattttgtaccagcatctcttc	313	0	0	0	0	0	0	0	0	0	0	0	1	0	0	0	0	0	0	0	0	0	0	0	0	0	0	0	0	0	0	0
SLIF_000168810	class	Dinophyceae	0.713432836	Chromalveolata	Alveolata	Dinoflagellata	Dinophyceae					'HE610721'	[]	2864	2	2	tttaagtacatcactaatgtgtttatcatttatttgaatttctgtcatcacatatggtttattactgtcaggtataccatcaactcgagcaccgatcaactacttgataactatgattaatctgagatgttatggtatggctttatcgaatatgcctatctatcgatggtctcttgttattacagcatttttgttattctttgtcttacctgtcttaattggagcacttctaatgtgaatcgcagatctacactagaatacagtcttctatgatccattagtttgtggtgaacctgtgctctatcaacatgtgtgt	316	0	0	0	0	0	0	0	0	0	0	0	1	0	0	0	0	0	0	0	0	0	0	0	0	0	0	0	0	0	0	0
SLIF_000169153	superkingdom	Eukaryota	0.71559633									'FJ858268'	[]	2759	50	97	tctttcaggcgggtcagcgcatgctggaatggctgttgatatggcgattctctccctgcacattcttggtatctcttccatcttaggagctatcaacttcatcgtgacgatcttcaacatgcgcgcaccgggaatgagcctacacaaaatgccgttattcgtatggtcaatgcttatcacagcattcttgcttgtgcttgcacttccggttctagcagcagcaatcactatgctactcacagaccgtaatttcggcacagcattttttgaccctgctggcggcggcgaccctatcttgttccagcacttattc	313	0	0	0	0	0	1	0	0	0	0	0	1	0	0	0	0	0	0	0	0	0	0	0	0	0	0	0	0	0	0	0
SLIF_000169178	kingdom	Metazoa	0.738601824	Opisthokonta	Metazoa							'TUNSA007-14'	[]	33208	2	2	attatcaacaacaggccaacctggccctgctatggattttgcgattctttcactgcatatggctggtgctggctcaatcttaggtgctattaacatcatcacaaccatttttaatatgcgtgccccaggtatgactattcataaaatgccattatttgtgtggtcaatgcttgtaactgcattcttgctattgttatctatgcctgtgcttgctggtgcaattaccatgctaatcacagatcgtaactttggaacagcattcttctcacccgaaggtggtggcgaccctatcttatttcaacatttattt	310	0	0	0	0	0	0	0	0	0	0	0	1	0	0	0	0	0	0	0	0	0	0	0	0	0	0	0	0	0	0	0
SLIF_000169740	superkingdom	Eukaryota	0.796238245									'AB000120'	['Phaeocystis antarctica'| 'Phaeocystis globosa'| 'Phaeocystis pouchetii']	2759	4	6	attatcaggtattttagcgcactctggtggtgctgttgacttagctatattcagtttacacttagcaggtgtttcttctattttaggtgcgataaactttattgtaacaatcttaaacatgcgttgtcccggaatggttgctcaccgtacacctctattcgtttgagcggtttttatcactgcttttctgctacttctttcattaccagtacttgccggtgctatcacaatgttactaactgaccgaaactttaacacgtcattttttgacccaagtggcggaggtgacccagtgctttatcaacatcttttt	313	0	0	0	0	0	0	0	0	0	0	1	1	0	0	0	0	0	0	0	0	0	0	0	0	1	0	0	0	0	0	0
SLIF_000171688	species	Clausocalanus pergens	0.866873065	Opisthokonta	Metazoa	Arthropoda	Maxillopoda	Calanoida	Clausocalanidae	Clausocalanus	Clausocalanus pergens	'DBCOI_000000130'	['Clausocalanus pergens']	149009	2	2	tttatctagaaacgtggcccacgcgggagggtcagtagatttcgcaattttttcgctacatctggcaggagtaagttctattttgggggcagtgaactttattagaaccttggggaacttgcgagtgtttggtatgcttttggaccgaatcccgttatttgcatggtctgttttagtaactgcatttttacttttattatctctaccagttttagcaggagcaataacaatgctgttaactgatagaaattttgggacctcattttttgaagcacaaactggaggagacccagtgctattccaacacttattt	313	0	0	0	0	0	0	0	0	0	0	0	1	0	0	0	0	0	0	0	0	0	0	0	0	0	0	0	0	0	0	0
SLIF_000172013	species	Grammonema striatula	1	Chromalveolata	Stramenopiles	Bacillariophyta	Fragilariophyceae	Fragilariales	Fragilariaceae	Grammonema	Grammonema striatula	'AB020224'	['Grammonema striatula']	33645	1664	5998	attatctagtataacagcgcattcaggcggtgctgtagatttagctatattcagtttacatgtttcaggtgcttcttcaattttaggagctatcaattttatatgtactatttttaatatgcgtgtaaaaagcttatctttccacaaattacctttatttgtgtggtcagttctaattacggcttttttactactactttcattaccagtattagcaggtgctattactatgttattgacagatagaaattttaacactactttttttgatcctgctggtggaggagaccctgtattgtaccaacatttattt	313	0	0	0	0	0	0	0	0	0	0	0	1	0	0	0	0	0	0	0	0	0	0	0	0	0	0	0	0	0	0	0
SLIF_000172103	superkingdom	Eukaryota	0.780487805									'GBCI1883-13'	[]	2759	80	155	tctttctggtatccaagcccattctggagcttctgtagattgtgctatatattcgttacatcttgctggagtatcgtctattttaggggctattaattttattgtaacaataaccaatatgagagctcctggtatgacagctaatagaactcccctatttgtttgatctgtttatataacagcttttcttctgcttctttccttaccagtccttgcaggagctattacaatgttgttaacagatagaaatttcaatacttctttctttgatcccaatggtggcggcgatccagtgctataccaacacctgttt	313	0	2	1	3	1	0	0	3	0	0	0	1	0	0	1	0	0	4	0	2	0	2	0	0	0	0	1	0	0	0	1
SLIF_000172530	species	Myriotrichia claviformis	0.993610224	Chromalveolata	Stramenopiles	Ochrophyta	Phaeophyceae	Ectocarpales	Chordariaceae	Myriotrichia	Myriotrichia claviformis	'DBCOI_000000267'	['Myriotrichia claviformis']	64930	13	18	actaagtggtattcaagcacactcaggtccttcggtggatttagctatttttagtttacatttatctggagcggcttcaattttaggagctattaattttattactaccatctttaatatgcgtgctcctggtatgactatggatagattacctctttttgtttggtctgtcttaattacagcgtttttacttctattatctcttcctgttttagctggaggtattacaatgcttctaacagatagaaattttaatactactttttttgaccctgctggtggtggcgatcccgtattataccaacatttattt	313	0	0	0	0	0	0	0	0	0	0	0	0	2	0	0	0	0	0	0	0	0	0	0	0	0	0	0	0	0	0	0
SLIF_000174494	species	Cylindrotheca closterium	0.92971246	Chromalveolata	Stramenopiles	Bacillariophyta	Bacillariophyceae	Bacillariales	Bacillariaceae	Cylindrotheca	Cylindrotheca closterium	'AB020222'	['Cylindrotheca closterium']	2856	8	13	tctttcagggatcattgctcactcaggtggtgctgtggatttagcaatatttagtcttcatttatctggagcagcttctattttaggtgcaattaactttatttgtacaattgttaatatgagaactgaaagtcttccgtttcataaactacctttatttgtatgggctgttttcattaccgcaattttattattattatctttaccggtactagcaggtgctattaccatgttattaaccgataggaatttcaatactacattctttgatcctgcaggtggaggtgatcctgtattgtatcagcatttattc	313	0	0	0	0	0	0	0	0	0	0	0	0	1	0	0	0	0	0	0	0	0	0	0	0	0	0	0	0	0	0	0
SLIF_000177877	no rank	Prymnesiophyceae	0.782608696	Chromalveolata	Hacrobia	Haptophyta	Prymnesiophyceae					'DBCOI_000000073'	['Chrysochromulina tobinii'| 'Emiliania huxleyi'| 'Phaeocystis pouchetii'| 'Chrysochromulina simplex'| 'Isochrysis galbana']	2608131	19	26	tttatctggaattcaggctcattcgggcgcatcggttgattgtgctatctattcattgcatttagcaggcgtttcatctatattgggcgcaatcaattttattgtgacaatcacaaatatgcgagcaccaggcatgacagcacaccgcacaccattatttgtttgggctgtttatattactgcgtttttgttattattatcattgcccgtattagctggtgcaattacaatgttattaactgatcgtaattttaacactgcgttctttgattgtgcaggcggcggtgatccggtattataccagcatcttttt	313	0	0	0	0	0	0	0	0	2	0	0	0	1	0	0	1	0	0	0	0	0	0	1	0	1	0	0	0	0	0	0
SLIF_000178913	genus	Chrysochromulina	0.811320755	Chromalveolata	Hacrobia	Haptophyta	Prymnesiophyceae	Prymnesiales	Chrysochromulinaceae	Chrysochromulina		'DBCOI_000000073'	['Chrysochromulina tobinii'| 'Chrysochromulina simplex']	35140	3	8	tttgtctggtatccaagtgcattctggtggttctgttgattgtgcaatttattcattacatttagcaggtatttcatctattttaggagctattaattttattgttacaataacaaatatgagagctcctggtttagctgcaaacagaacgccattatttgtttgagcagtttatattacagcttttttattattgctttcattaccagttcttgcgggagcaattacaatgttactaacagatagaaatttcaatacatctttttttgattctaatggtggtggtgatcctgtactttatcaacatcttttt	313	0	0	0	0	0	0	0	1	0	0	0	0	1	0	0	0	0	1	0	0	0	0	0	0	0	0	0	0	0	0	0
SLIF_000179731	genus	Chrysochromulina	0.805031447	Chromalveolata	Hacrobia	Haptophyta	Prymnesiophyceae	Prymnesiales	Chrysochromulinaceae	Chrysochromulina		'DBCOI_000000073'	['Chrysochromulina tobinii'| 'Chrysochromulina simplex']	35140	5	10	attatcatctattcaagcacattcgggcggtgccgttgattgcgcgatttattcgttacatttagctggtgtttcatcgattttaggtgctataaattttatagttactattacaaatatgcgtgcgccaggtatgagtgctaatcgcacgccattatttgtatgggctgtatatattacagcgtttttacttttactatcgttgcccgtactagctggtgcgattacaatgcttttatgtgaccgtaattttaacacttcattttttgattcaaatggcggtggtgatcccgttctttatcagcatcttttt	313	0	0	0	0	0	0	0	0	0	0	1	0	1	0	0	0	0	0	0	0	0	0	0	0	0	0	0	0	0	0	0
SLIF_000180185	superkingdom	Opisthokonta	0.810559006	Opisthokonta								'LUTCE201-10'	[]	33154	4	6	ctatcaagaaaccttgcacatgcaggcccttcagtagatctagcaattttttctctacaccttgctggagcctcatcaattttaggggctattaattttattaccacagttataaatatacgagctgaaggcctatttcttgaacgaacccctttatttgtatgagctgtaaaaatcaccgttgttctattacttttatccctgcctgttctagccggagccattactatgctccttacagaccgtaacgtaaacacctcattcttcgaccccggtggaggaggagaccctatcttattccaacacctattt	312	0	0	0	0	0	0	0	0	0	0	0	0	1	2	0	0	0	0	0	0	0	0	0	0	0	0	0	0	0	0	2
SLIF_000181519	order	Amphipoda	0.795031056	Opisthokonta	Metazoa	Arthropoda	Malacostraca	Amphipoda				'WW461-08'	[]	6821	2	5	actaagtaatattacgggtcatcctggttctgcggtggatatggcaatttttagcttacatcttgctggcatgtcgtcaattttgggatcaataaatatcattgttactatttttaatatgcgtgctccgggtatgagtttatttaaaatgcctttatttgtttggtcaattttgataacggcatttcttttagttttggcattaccagtgctggcgggagctattactatgctattaactgatcgtaatcttggaacacaattcttttctccgcaaggaggtggtgacccggtattatttcagcatctattc	313	0	0	0	0	0	0	0	0	0	0	0	0	1	0	0	0	0	0	0	0	0	0	0	0	0	0	0	0	0	0	0
SLIF_000181635	order	Calanoida	0.852201258	Opisthokonta	Metazoa	Arthropoda	Maxillopoda	Calanoida				'BAPAZ164-11'	['Paracalanus indicus'| 'Undinula vulgaris'| 'Euchaeta rimana'| 'Paracalanus parvus'| 'Acartiella sinensis'| 'Calocalanus pavo'| 'Calocalanus plumulosus'| 'Bestiolina similis'| 'Acrocalanus monachus']	6833	29	58	attatcaagaaacattgcacatgccggaaggtctgtagactttgccatcttttctttacatttagctggagttagttcaattcttggagcagtaaattttattagaactttaggaaatcttcgagtatttggaatattactagatcgtatacctctgtttgcgtgagctgtcttaattaccgctgtactattgcttctttctttacctgttctggctggggctattactatgttattaaccgaccgtaatttaaatacaacattttatgatgttggggggggaggggatcctattttatatcaacacctattt	313	0	0	0	0	0	0	0	0	0	0	0	0	0	58	0	0	0	0	0	0	0	0	0	0	0	0	0	0	0	0	0
SLIF_000181659	genus	Chrysochromulina	0.831746032	Chromalveolata	Hacrobia	Haptophyta	Prymnesiophyceae	Prymnesiales	Chrysochromulinaceae	Chrysochromulina		'DBCOI_000000073'	['Chrysochromulina tobinii'| 'Chrysochromulina simplex']	35140	5	16	attatctggtattttagcccattctggtggttctgttgattgtgcgatctattcgttacacttagccggagtttcatctattttaggtgcaattaactttattgttactattactaatatgcgtgcacccggtatgactgccaatcgaactcctttatttgtttgagctgtttatattactgcattcttattgttattatcattacctgttttagctggtgctattacaatgttattaacagatcgtaactttaatacttccttttttgatcctaattctggaggtgacccagtgctgtatcaacacttgttt	313	0	0	0	0	0	0	0	0	0	0	0	0	0	2	0	0	0	0	0	0	0	0	0	0	0	0	0	0	0	0	0
SLIF_000181667	species	Acrochaetium secundatum	1	Archaeplastida	Rhodophyta	Rhodophyta	Florideophyceae	Acrochaetiales	Acrochaetiaceae	Acrochaetium	Acrochaetium secundatum	'ABMMC448-06'	['Acrochaetium secundatum']	209631	1	2	tttaagttcaatacaaagtcattctggaggtgctgttgacttagctatttttagtttacatctttcaggcgcagcctcaattttaggagccataaattttatctcaacaatattaaatatgagaaatcctggccaaagtatgtacagaatgcctttgtttgtttggtcgatttttgttacagcttttttacttttattagcagtcccagttttagcaggagctataacaatgttacttaccgatcgtaattttaacacatctttttttgacccagctgggggaggtgatccggtgttatatcaacaccttttc	313	0	0	0	0	0	0	0	0	0	0	0	0	0	2	0	0	0	0	0	0	0	0	0	0	0	0	0	0	0	0	0
SLIF_000181992	genus	Chrysochromulina	0.829113924	Chromalveolata	Hacrobia	Haptophyta	Prymnesiophyceae	Prymnesiales	Chrysochromulinaceae	Chrysochromulina		'DBCOI_000000073'	['Chrysochromulina tobinii'| 'Chrysochromulina simplex']	35140	9	18	actttctggaatacaagctcactctggtgcctccgttgattgtgctatttattcgttacatttagctggtgtttcttcaattttaggtgcaattaattttattgtaacaattactaatatgcgagctccgggtatgactgctcatcgaacaccattgtttgtttgagctgtttatattacagcttttttattattactttcattaccggttttagctggagcgataactatgttgttaactgatcgtaattttaacacagctttctttgattgttctggtggtggtgatccagttctatatcaacatttgttc	313	0	2	0	0	1	0	0	0	0	0	0	1	0	1	0	0	0	0	0	0	1	0	0	0	1	1	0	0	0	0	0
SLIF_000182114	kingdom	Metazoa	0.745398773	Opisthokonta	Metazoa							'TUNSA061-14'	[]	33208	46	79	gctctcctcgataggccatccgggcatgtccgtggatatggctatttttgctctgcacttagctggtgcttcatccatccttggtgccgctaactttattacaactattctcaacatgcgcgcgcctggcatgacaatgcataagatgccattgtttgcttgggcgatgttagtgacagcattcttgctattgctcgctgttcctgttcttgccggtgcgatcactatgttgttgactgaccgcaacttcggcacacagttctttgatccagctggcggcggcgaccctttgttgtaccagcacttgttc	310	0	0	0	0	0	0	0	0	0	0	0	0	0	1	0	0	0	0	0	0	0	0	0	0	0	0	0	0	0	0	0
SLIF_000182345	class	Dinophyceae	0.718390805	Chromalveolata	Alveolata	Dinoflagellata	Dinophyceae					'AF182641'	[]	2864	11	25	attaagtacatctttaatgacattaacaagtattgcaatagatgttatcctatatagtttagttgtgtcaggtatatcaacaagtttaacatcaattaatttcattgtgactctacatatatggaaagtaatcataatacctataactaatatgactatctatttatggagtctaattttaattggatatcttttgataatagtcttgccaatattaacaggatctctattaatgatattatgtgatctgcattacaatacactattctttgatccattatatggtggtgatcctatattttatcaacatctattt	316	0	0	0	0	0	0	0	0	0	0	0	0	0	1	0	0	0	0	0	1	0	0	0	0	0	1	1	0	0	0	0
SLIF_000182803	superkingdom	Eukaryota	0.822429907									'KF226724'	[]	2759	2	2	attatctagtgttttatatcattctgggccgtctgtagatttagttatatttagccttcacttagcaggtatttcttccatcttaggtgcagttaatttcatcaccactatttttaatatgcgcttgcctggtatgactttatttaaaatgcctttatttgtttggtctgttttagtgactgcttttttattattattatctttacctgttttagcaggtgcaataactatgctactaactgatagaaactttaatactgctttttttgatcctagtggtggaggtgaccctgtgttatatcaacatttattt	313	0	0	0	0	0	0	0	0	0	0	0	0	0	1	0	0	1	0	0	0	0	0	0	0	0	0	0	0	0	0	0
SLIF_000182831	kingdom	Metazoa	0.767295597	Opisthokonta	Metazoa							'TUNSA058-14'	[]	33208	10	15	ttatcatctacagctggaacacctgggatgtcgatggatttagcgatttttgcgcttcacctagcaggtgtatcttctatccttggcgcggcgaactttatcacaacgatttttaacatgagaacgcctggaatgacgttgcacaaaatgcctctgtttgcatgggctatgttaattacagcgtttttgttgcttcttgcggttccagttctagcaggtgctattacgatgctgcttacagatagaaacttcggcacaaccttctttattccagaagggggcggtgatcctattttattcctgcatcttttc	312	0	0	0	0	0	0	0	1	0	0	0	0	0	1	0	0	0	0	0	0	0	0	0	0	0	0	0	0	0	0	0
SLIF_000183262	superkingdom	Eukaryota	0.808049536									'AB334473'	[]	2759	19	32	attatctggtgttatagcacactctggtccatctgtagatttggcaatttttagtctacatttagcaggagcatcatctatattaggggctacaaattttataacaacaatcttaaatatgagagctccaggaatgaaaatgcataaaatgccattatttgtttggtctgttttcattaccgcaattttattattattatcgttacctgttttagcaggagcaattacaatgttattaacagaccgtaactttaatacaacattttttgatccaacaggagggggtgatccggttttataccaacatcttttc	313	0	0	1	0	0	0	0	0	0	0	0	0	0	1	1	0	2	0	0	1	0	0	0	0	0	1	0	1	0	1	0
SLIF_000183270	no rank	Leotiomycetes incertae sedis	0.86163522	Opisthokonta	Fungi	Ascomycota	Leotiomycetes					'LHM052-08'	['Leohumicola verrucosa'| 'Leohumicola levissima'| 'Leohumicola minima'| 'Leohumicola lenta'| 'Leohumicola terminalis'| 'Leohumicola atra'| 'Leohumicola incrustata'| 'Myxotrichum deflexum']	221903	3	3	gttatcaggtatacaaagtcatagtggacctagtgtagacttagctatatttgctttacacttatcaggtataagtagtttattaggagctatgaattttattactactatattaaatatgagaagtcctggtataagattacacaaactagcgttatttggttgagctgtagtggtaacagcagtgttattactattatctttacctgtattagctggagcaataactatggtgcttacagatagaaactttaatacatctttctttgaagctgctggaggaggtgaccctatactgtaccaacatctattc	313	0	0	0	0	0	0	0	0	0	0	0	0	0	1	0	0	0	0	0	0	0	0	0	0	0	0	0	0	0	0	0
SLIF_000183436	genus	Chrysochromulina	0.813880126	Chromalveolata	Hacrobia	Haptophyta	Prymnesiophyceae	Prymnesiales	Chrysochromulinaceae	Chrysochromulina		'DBCOI_000000073'	['Chrysochromulina tobinii'| 'Chrysochromulina simplex']	35140	4	5	attatctggtattcaagcacattcaggaggttctgtagattgtgcaatttactcgcttcatattgcgggtgtttcgtctattttaggcgcgattaacttcatcgtaactattacaaatatgcgtgcacctgggatgacagctaatcgaacgcctttgttcgtttgagctgtttatatcactgctttcttattgcttttatcgttacctgtattagccggcgcaatcactatgttacttacagaccgaaatttcaacacttcgttttttgatccaaatggtggtggtgatcctgttctttatcagcatcttttc	313	0	1	0	0	0	0	0	0	0	0	0	0	0	1	0	0	0	0	0	0	0	0	0	0	0	0	0	0	1	0	0
SLIF_000183578	no rank	Ochrophyta	0.824451411	Chromalveolata	Stramenopiles	Ochrophyta						'GQ222228'	['Chattonella subsalsa'| 'Chattonella marina'| 'Nannochloropsis oceanica'| 'Heterosigma akashiwo']	2696291	4	4	attaagtcatattacaagtcactctggaggtgctgtagatttagctattttcagtttacacgtttcaggagcaagtagtattttaggtgcaattaattttattactactatcttaaatatgcgggcgcctggtctaactatgcataaattacctttatttgtatgggctgtatttattacagtaatcctattattattatctttacctgtattagctggtgcaattactatgttattgactgaccgtaattttaatactaccttttttgatccagctggtggaggagaccctgtattatatcagcacttattt	313	0	0	0	0	0	0	0	0	0	0	0	0	0	1	0	0	0	0	0	0	0	0	0	0	0	0	0	0	0	0	0
SLIF_000183936	class	Dinophyceae	0.730205279	Chromalveolata	Alveolata	Dinoflagellata	Dinophyceae					'EF036565'	[]	2864	60	118	attaagtactgctttaatgaacttatcacctttaggaatgtctttaattataaatggtttattattatctggtatgtcttcaagtctaacatctttgaacttctttgtaaccctaagcattatgagatcttgtggtctaacacttagtaacatgacagtatatgtatggtctattggaatcacttcatttatgttattaatagtattaccaattttatctggatctcttgttatgttaactttagatattcattataatacaactttctttgatccactatttggaggtgatcctgtgttctatcagcatctattt	316	0	1	0	0	0	1	0	0	0	0	0	0	0	1	1	0	0	0	1	1	1	3	1	2	0	1	0	1	1	0	0
SLIF_000184046	kingdom	Stramenopiles	0.794392523	Chromalveolata	Stramenopiles							'AF288091'	['Thraustochytrium aureum'| 'Dictyota dichotoma'| 'Vischeria magna']	33634	3	4	actttccagtgtagaatttcattctggttctgcggtagatttggctatttttagtcttcatttggccggggcctcgtcaattctaggagcaattaattttattactacaattattaatatgcgtagcccaggtatgactatgcacctgttgcctcttttttgttggtctgttttgattactgctgtattgctgcttctttcactacccgttttggctggggctattacgatgcttttgtgtgatcgaaattttaatacaactttttttgatccagcagctggtggtgatccaatactttttcaacatttgttc	313	0	0	0	0	0	0	0	0	0	0	0	0	0	1	0	0	0	0	0	0	0	0	0	0	0	0	0	0	0	0	0
SLIF_000184715	superkingdom	Eukaryota	0.785276074									'FJ859351'	['Ascidia ahodori'| 'Mantoniella squamata'| 'Micromonas commoda'| 'Ostreococcus tauri'| 'Micromonas pusilla'| 'Mesostigma viride']	2759	23	39	gttaagtagtattaccgcacactcgggagggtctgttgatcttgctatctttagtcttcaccttgcaggtgtaagtagtatcttaggagcaatcaactttattacaacaatctttaatatgcgtggaccagggatgacaatgcatcgtcttccactgtttgtgtggtctgtgcttatcacagcctttctccttctcttatcacttcctgtccttgcgggtgctattacaatgctcctaacagatcgaaactttaacacaaccttctttgatccagcaggtggaggagatcctattctgtttcaacacctcttt	313	0	0	0	0	0	0	0	0	0	0	0	0	0	1	0	0	0	0	0	0	0	0	0	0	0	0	0	0	0	0	0
SLIF_000184740	genus	Chrysochromulina	0.808777429	Chromalveolata	Hacrobia	Haptophyta	Prymnesiophyceae	Prymnesiales	Chrysochromulinaceae	Chrysochromulina		'DBCOI_000000073'	['Chrysochromulina tobinii'| 'Chrysochromulina simplex']	35140	2	3	tctttctggaattcacgcgcattctggtggttcagttgacgccgccatttattcattacatttggccggtgtttcatcaattttaggcgcgatcaattttattgttactattacgaatatgcgagcgccaggaatgacagctaaccgtactcctttgtttgtttgagctgtttgaatcacagcttgattacttttattatcattgcctgttttagctggtgcgattacaatgttattaactgatcgtaattttaatacatcattttttgacccgaacggtggaggtgaccctgttttatatcaacatttattt	313	0	0	0	0	0	0	0	0	0	0	0	0	0	1	0	0	0	0	0	0	0	0	0	0	0	1	0	0	0	0	0
SLIF_000185003	class	Oomycota	0.846875	Chromalveolata	Stramenopiles	Oomycota						'KM361513'	[]	4762	4	4	attatcaagtgttcaagcacactcaggtccttcagtagacttagctatttttagtttacacttagctggtgcatcttcaattttaggtgcaattaattttattaccaccattttaaatatgagagctcccggtttaactatgcataaattaccattatttgtgtgggcagtatttattactgtaattttattattattatctttacctgtattagcaggagcaattactatgctactaaccgatagaaacttcaataccacattcttcgatcctgcaggtggtggtgatcctattttataccagcatttattc	313	0	0	0	0	0	0	0	0	0	0	0	0	0	1	0	0	0	0	0	0	0	0	0	0	0	0	0	0	0	0	0
SLIF_000185456	genus	Heterocapsa	0.71810089	Chromalveolata	Alveolata	Dinoflagellata	Dinophyceae	Peridiniales	Heterocapsaceae	Heterocapsa		'EF036578'	['Heterocapsa circularisquama'| 'Heterocapsa rotundata'| 'Heterocapsa triquetra']	2918	3	3	tctatccacttgtttgatgtctctttctcctgttggtatcgatgtcattcttggtggtctacttgtttctggtacttcttcttctctaacctccattaactttgttggtaccatccagaacatgaggtccttcggtatgaccttgttcaacatgtccatgtacgtttggtctattcttatcgtctccggtcttctacttgctgttctacctatcctgactgctgctattgttatgttgctttccgatatacactttaatactgtcttctttgatcctctatttggtggtgatcctgtcttctatcagcatctattc	316	0	0	0	0	0	0	0	0	0	0	0	0	0	1	0	0	0	0	0	0	0	0	0	0	0	0	0	0	0	0	0
SLIF_000185494	species	Hematodinium sp.	0.931034483	Chromalveolata	Alveolata	Dinoflagellata	Dinophyceae	Syndiniales	Syndiniaceae	Hematodinium	Hematodinium sp.	'HE610721'	['Hematodinium sp.']	173654	19	480	attaagtacatcattaatgagtctgtcacctattggaattgatattttattatatggattattattgtcaggtatatcatcatgtctaacatctattaatttcatcgctacaattataaatatgagatgttacggcgtacaattttcgattatgccagtatatacatggtctatatatattacaggatttctattgttattaacattacctatattaacaggagctcttataatgttactagcagatcttcattataatacagttttctttgatccaatatttggaggtgatcctgtactttatcaacatttattt	316	0	1	0	0	0	0	0	0	0	0	0	1	0	2	0	2	0	0	0	1	0	0	1	1	2	0	1	0	0	0	0
SLIF_000185532	no rank	leotiomyceta	0.85443038	Opisthokonta	Fungi	Ascomycota	Leotiomycetes					'LHM011-08'	[]	716546	3	3	gttatctgaaattcaaagtcacagtggacctagcgtagatctagccatattcgctctacatctttcaggtataagtagtctattaggagctatgaatttcataacaactatactaaatatgagaagcccaggaataagattacacaaattagctttatttggatgagcagttgtagtaacagcagttttattacttttatcattacctgttttagccggtgctattactatggtgttaacagacagaaattttaacacatcattcttcgaagtagcaggtggtggagatcctatattataccaacaccttttc	313	0	0	0	0	0	0	0	0	0	0	0	0	0	1	0	0	0	0	0	0	0	0	0	0	0	0	0	0	0	0	0
SLIF_000185537	superkingdom	Eukaryota	0.81875									'AB334482'	[]	2759	29	54	attagcaagtgttcaggcacactctgggccttctgtagatttagctatttttagtttacatttagcaggtgcttcttcaattttaggtgctattaactttattacaactattttaaatatgagagctcctggtatgtgaatgcataaaatgccgttaatggtttgagctgtttttgtaacagcaattttattattattatctttacctgtattagcaggggctattacaatgctattaacagatagaaattttaatacaagtttcttcgaaccagccggaggaggggatccggttttataccaacaccttttc	313	0	1	0	0	0	0	0	0	0	0	0	0	0	1	0	0	0	0	0	2	0	0	0	0	1	0	0	0	0	0	0
SLIF_000186685	kingdom	Metazoa	0.74375	Opisthokonta	Metazoa							'TUNSA007-14'	[]	33208	12	12	gatgtctggcaaggcaggaacgcctggtccctccatggatatggcaatcctgtccctgcatttggcgggtgcgtcctcgattctgggtgccgctaactttatcactacgatcttcaatatgcgtgcgcccggtatgaccctgcacaagatgccgttgttcgcctggtcaatcctgattactgcttttttgctgttgttggccctacccgttctggctggcgctatcacgatgcttttgaccgaccgaaatttcggcacctctttcttcacgccttctggcgggggtgaccctattttgttcctccacctgttt	313	0	0	0	0	0	0	0	0	0	0	0	0	0	1	0	0	0	0	0	0	0	0	0	0	0	0	0	0	0	0	0
SLIF_000186756	species	Ditylum brightwellii	0.882165605	Chromalveolata	Stramenopiles	Bacillariophyta	Coscinodiscophyceae	Lithodesmiales	Lithodesmiaceae	Ditylum	Ditylum brightwellii	'AB020223'	['Ditylum brightwellii']	49249	10	25	attatcaagtggtacagcacactcaggtggagccgttgatttagctattttcagtcttcatgtttccggagcttcatctattttaggtgctattaattttatttgtactatttttaacatgagagttaaaagtttatcatttcataaattacctttatttgcatggtcagtgttaattacagcatttttattattattatctttaccagttttagctggggctattactatgcttttaactgatagaaatttcaatacaaccttttttgatccagcaggtggaggtgatccaattttataccaacatttattt	313	0	0	0	0	0	0	0	0	0	0	0	0	0	1	0	0	0	0	0	0	0	0	0	0	0	0	3	0	0	0	0
SLIF_000186782	order	Amphipoda	0.795031056	Opisthokonta	Metazoa	Arthropoda	Malacostraca	Amphipoda				'WW461-08'	[]	6821	837	2146	tctaagtagcatcgtaggtcatcctggtgctgctgtggacatggctattttcagcttacacttagctggtatgtcttctatccttggtgctattaacatgatagtaaccatttttaatatgcgtgctccaggtatgagtttgtttaaaatgccactttttgtttggtcgattttgattactgcttttatgttagtgctagcacttccagtgcttgcaggtgctattacaatgttacttacggatcgtaattttggtacgcatttcttttcgcctgacggtggtggtgatcctatattatttcagcatttattt	313	0	0	0	0	0	0	0	0	1	0	0	1	0	1	0	0	0	0	0	0	0	0	0	0	0	0	0	0	0	0	0
SLIF_000186982	class	Mamiellophyceae	0.803076923	Archaeplastida	Viridiplantae	Chlorophyta	Mamiellophyceae					'AB491650'	['Mantoniella squamata'| 'Dolichomastix tenuilepis']	1035538	5	7	actatctgatattacttcgcactccggtggttccgtggatttggctattttcagtcttcacgttgctggggcaagtagtattcttggagctattaactttattactactattcttaacatgcgtggacctggtatgtctatgcaccgtttgcctctatttgtttggtctgtattgattactgccttcttgcttcttctttcacttcctgtgcttgctggggcaattactatgttgttgactgaccgtaactttaataccagtttctttgaccctgcagggggaggagatcctatccttttccaacacttgttt	313	0	0	0	0	0	0	0	0	0	0	0	0	0	1	0	0	0	0	0	1	0	0	0	0	0	0	0	0	0	0	0
SLIF_000188378	no rank	Ochrophyta	0.819018405	Chromalveolata	Stramenopiles	Ochrophyta						'AB334446'	['Ascocyclus orbicularis'| 'Kuckuckia spinosa'| 'Heterosigma akashiwo'| 'Chattonella marina'| 'Chattonella subsalsa'| 'Colpomenia sp. 1WA']	2696291	3	3	actaagtagtgttcaagcgcactctggaccatctgttgatttagcaatttttagtcttcacttatcaggagcagcttcaattttaggagcaattaattttattactactatctttaatatgagagctcctggaatgacaatgcatagattaccattatatgtttggtctatcttaattacttcatttcttttacttctttcactgccagtgttaggaggtgcaataactatgttattaactgatagaaattttggtaccgccttttttgatgcacaaacaggaggggatcctgtcctcttccagcatttattt	313	0	0	0	0	0	0	0	0	0	0	0	0	0	1	0	0	0	0	0	0	0	0	0	0	0	0	0	0	0	0	0
SLIF_000188464	no rank	Prymnesiophyceae	0.796825397	Chromalveolata	Hacrobia	Haptophyta	Prymnesiophyceae					'DBCOI_000000073'	['Chrysochromulina tobinii'| 'Chrysochromulina simplex'| 'Emiliania huxleyi']	2608131	5	5	actatcaggaatccaagctcactctggagcatctgtagattgtgcaatttactcattacatctagcaggtgtttcttccattttaggtgctatcaactttattgttacgattactaatatgcgagctcccggtatgactgcacaccgcacaccactatttgtttgagctgtttatattacagcatttttattattgttatcattacctgtcttagcaggtgctattacaatgttattaaccgatcgtaattttaacacagcgttttttgattgtgctgggggtggtgatccagttctttaccagcatcttttt	313	0	0	0	0	0	0	0	0	0	0	0	0	0	1	0	0	0	0	0	1	1	0	0	0	0	0	0	0	0	0	0
SLIF_000188621	no rank	Eumetazoa	0.827692308	Opisthokonta	Metazoa							'GBCI2253-13'	[]	6072	6	6	gttatcatctaaagcaggacaacctggtcccgcaatggatttagcaattttaagtttacacttagcgggtgcttcttcaattttaggtgctgtaaattttataacaactatatttaatatgagagcccctggattaacattagataaattgcctttatttgtttgatctgtgttaatcacagcatttttattattattatcacttcctgtgttagctggtgcaataacaatgttattaactgacagaaattttaacactacattctttgatcctgcaggaggaggtgacccagttctataccaacatttattt	313	0	0	0	0	0	0	0	0	0	0	0	0	0	1	0	0	0	0	0	0	0	0	0	0	0	0	0	0	0	0	0
SLIF_000188768	class	Dinophyceae	0.753012048	Chromalveolata	Alveolata	Dinoflagellata	Dinophyceae					'HE610721'	[]	2864	21	37	actaagtacatgattaatgagtttatcatctttaggtatatcattagtgatttatagtttattatggttaggtatatcatcaagtttaacatcttttaacttctttgttacttatgtttatatgaaatcttatggtattactttatctactatgtcaatatatgtatggtctattaatattacagtatctatgttactattagttttaccagtattaactggagctcttattatgttactttgagatattcattttaatacaagtatctttgattcattatatggtggtgatcctgtgttctatcaacatttattt	316	0	0	0	0	0	0	0	0	0	0	0	0	0	1	0	0	0	0	0	2	0	0	0	0	0	0	0	0	0	0	0
SLIF_000189213	no rank	Prymnesiophyceae	0.796238245	Chromalveolata	Hacrobia	Haptophyta	Prymnesiophyceae					'DBCOI_000000073'	['Chrysochromulina tobinii'| 'Chrysochromulina simplex'| 'Emiliania huxleyi']	2608131	4	4	tatctggtattcaagctcactcaggtgcttctgtcgattgtgcaatttattcacttcatctggccggtgtttcatcaatcctaggtgcaattaattttattgttacaattaccaatatgcgcgctccaggtatgactgcccaccgaacacctctgtttgtgtgagctgtttacatcacagcattcttactattattgtctttacctgtattgcaggggcaattacaatgttattaacagatcgtaattttaatacggccttctttgattgcgccgctggtggtgatcctgtactttaccagcatcttttt	310	0	0	0	0	0	0	0	0	0	0	0	0	0	1	0	0	0	0	0	0	0	1	0	0	0	0	0	0	0	0	0
SLIF_000189928	no rank	Sar	0.833855799	Chromalveolata								'AB020224'	['Ditylum brightwellii'| 'Gomphonema parvulum'| 'Grammonema striatula']	2698737	2	2	actaagtcatattactagtcactcaggaggtgctgtagatttagctatttttagtttacacgtttcaggtgcaagtagtattttaggtgcaatcaactttatatgtactatatttaatatgcgagtaaagagtttatcttttcacaacttacctttatttgtatggtcagttttaattacagctgttttattactactttcattaccagtattagccggtgcaattacaatgctactaaccgatcgaaatttcaacactaccttttttgatccagcaggtggaggagatcctgttctgtttcagcatttattt	313	0	0	0	0	0	0	0	0	0	0	0	0	0	1	0	0	0	0	0	0	0	0	0	0	0	0	0	0	0	0	0
SLIF_000190150	class	Oomycota	0.844720497	Chromalveolata	Stramenopiles	Oomycota						'FR774195'	[]	4762	29	50	tttagcagggatagcagcgcattcaggaccttcagttgatttagctatttttagtttacatttagcaggagcatcgtctatattaggggcttctaattttattacgactatatttaatatgagggcaccaggtatgtatttacataaaatgcctttatttgtatgggctgttttaattacagcttttttattattaatttctttacctgtattagcaggagcaattacaatgttattaacagatagaaattttaatacaactttttttgatccttctggtggaggggatcctgttttatatcaacatttattt	313	0	0	1	0	0	0	0	1	1	0	0	0	0	1	0	1	0	1	1	5	0	1	1	1	2	2	3	4	1	1	0
SLIF_000191243	genus	Aurelia	0.996805112	Opisthokonta	Metazoa	Cnidaria	Scyphozoa	Semaeostomeae	Ulmaridae	Aurelia		'DQ787873'	['Aurelia aurita']	6144	5302	17497	tttaagttcaatacaagctcattctgggggttcagtagatatggccatatttagtcttcatttagcaggagcttcctctattatgggtgctattaactttattaccactattttaaatatgagagcccctggtatgaccatggatagaatacctttattcgtatgatctgtattagttactgcaatcttattattgttgtccttacccgtattagctggggcaattaccatgttgttgactgatagaaatttcaacacatccttctttgaccctgctgggggaggagatccaatactattccaacatttattt	313	0	0	0	0	0	0	0	0	0	0	0	0	0	0	576	0	0	0	0	0	0	0	0	0	0	0	0	0	0	0	0
SLIF_000191638	class	Mamiellophyceae	0.80733945	Archaeplastida	Viridiplantae	Chlorophyta	Mamiellophyceae					'AB491650'	['Mantoniella squamata'| 'Dolichomastix tenuilepis']	1035538	8	8	tttaagttcaattgcttcacattcaggtggatcggttgatttagctatttttagcttacatcttgctggtgcaagtagtattttaggtgcgattaacttcattaccacaattatgaatatgcgtgctcctggtatgactatggctcgtatcccattatttgtatgggctgttttaattactgctgttttattattattatctctgcctgttttagctggagctactaaaatgattttaactgatcgtaattttaatacaactttatttgaccaagctggaggaggagatccaattcttttccaacacctattt	313	0	0	0	0	0	0	0	0	0	0	0	0	0	0	1	0	0	0	0	0	0	0	0	0	0	0	0	0	0	0	0
SLIF_000192399	superkingdom	Eukaryota	0.832278481									'FN663989'	['Poteriospumella lacustris'| 'Punctaria latifolia'| 'Leotiomycetes sp. bc_besc_833f']	2759	1	3	tttaagtagtattcaatctcactcaggtccatctgtggatttagcgatttttagtttacacttatcaggtgctgcatcaattttaggtgcaattaattttattacaactatttttaatatgcgagcaccaggattaactatgcatagattaccattatatgtgtgggctgttcttgttacctcttttttacttgtactatctttacctgttttagggggtgcaattactatgttattaactgaccgtaattttaatacttcattttttgatccagtaggtggtggagatcctatcttattccaacatttattt	313	0	0	0	0	0	0	0	0	0	0	0	0	0	0	1	0	0	0	0	0	0	0	0	0	0	0	0	0	0	0	0
SLIF_000194168	superkingdom	Eukaryota	0.768072289									'KJ742377'	[]	2759	2	4	actttcaagtattactgcacactctggtggatctgtagatcttgctatcttcagtcttcacttagctggtgctagttctattcttggagctgttaattttatctcaaccatcttcaatatgcgagcacctggtatgactgcagaaagacttccactttttgtttggtctgtatttattactgccgtgcttctattactttcgcttcctgtacttgctggtgctattactatgttactaactgatcgaaactttaacacaagtttcttcgatccagctggtggtggtgatccaatcctttatcagcatcttttc	313	0	0	0	0	0	0	0	0	0	0	0	0	0	0	1	0	0	0	0	0	0	0	0	0	0	0	0	0	0	0	0
SLIF_000194762	superkingdom	Eukaryota	0.689855072									'AY289708'	[]	2759	10	15	tttatctacatctacaatgtctttatctattacaggtactgcaatgttagctgtttcattattaattgctggtcttgcttctacatttacatctgttaactttgttctaactttctgtattaatcgtattatgggtctattagttattaattgcctatattctgtctgtacagttgttactgctgctcttcttttagttgtcttacctgttctaacagctgctttattcatgttagctggtgatttaatgtttaatacttgcttctttgatccgacatttggtggtgatgtagttttatatcaacatctattc	313	0	0	1	0	0	0	0	0	0	0	0	0	0	0	1	0	0	0	0	0	0	0	0	0	0	0	0	0	1	0	0
SLIF_000195396	family	Ophiuridae	0.990415335	Opisthokonta	Metazoa	Echinodermata	Ophiuroidea	Ophiurida	Ophiuridae			'DSPEC062-07'	['Ophiura robusta']	35054	2	2	actatctgggccagtcgcccatgcaggaggatgtgttgatctagctatattttctcttcatttagctggtgcatcttcgataatggcctctataaaatttattacaacaataattaatatgcgagcacctggaatgacaatggatcgaactcctttatttgtttgatcaattttaataatcacatttcttcttttattatctcttcctgttttagctggagcaattactatgttattaacagatcgaaaaattaaaacttcttttttgatccaacgggaggaggagatccaatcttattccaacatttattt	312	0	0	0	0	0	0	0	0	0	0	0	0	0	0	1	0	0	0	0	0	0	0	0	0	0	0	0	0	0	0	0
SLIF_000196368	class	Dinophyceae	0.829341317	Chromalveolata	Alveolata	Dinoflagellata	Dinophyceae					'GQ501222'	[]	2864	35	77	attaagcacttctttaatgagtttatcaccttcaagtacagctttcatggtctttggattattaatgtcaggtatatcctcatgtctgacatctcttaacttttggacaacaattcttaatctgagatcttattatctgacattaaagactatcccattattcagatcaatgcaatctttaattttattcacagattttagaaaaagaagagtccaaagatttaagatttgtaatgctgataaattcttcattctaatacacttttctttgatccaatctttggaggagatcctatattctatcaacacttattt	315	0	0	0	0	0	0	0	0	0	0	0	0	0	0	1	0	0	0	0	0	0	0	0	0	1	0	0	0	0	0	0
SLIF_000197638	class	Dinophyceae	0.695906433	Chromalveolata	Alveolata	Dinoflagellata	Dinophyceae					'EF036578'	['Heterocapsa triquetra'| 'Amphidinium massartii'| 'Amphidinium operculatum'| 'Heterocapsa rotundata'| 'Adenoides eludens'| 'Heterocapsa circularisquama'| 'Gymnodinium impudicum'| 'Karlodinium sp. RS-24']	2864	13	28	tctatctacctgtcttatgtccctatctcctgtcggtatcgatgttattctaggcggtcttcttgtttccggtacttcctctaccctaacttccattaactttgttggtaccatccagaacatgaggtcctttggtatgactttgttcaacatgtccatgtacgtttggtctatcttgattgtctctggtttgctacttgctgtcctacctatcctaactgctgccattgttatgctactttccgatctacattttaatactgtcttctttgatcctctatttggtggtgatccagtcttctatcagcatttattc	316	0	0	0	0	0	0	0	0	0	0	0	0	0	0	1	0	0	0	0	0	0	0	0	0	1	0	0	0	2	0	0
SLIF_000197649	class	Oomycota	0.840125392	Chromalveolata	Stramenopiles	Oomycota						'OOMYA397-07'	[]	4762	47	90	tttagcttctattcaagctcattctggaggttctgtagatttagcaatttttagtttacacttagctggtatttcatctattttaggtgctgctaattttattactactatctttaacatgcgttgtcctggtatgactttacatagaatgcctttatttgtttgagccgtattaattactgcatttttattattattatctttaccagtattagcaggtgctattactatgttattaactgatagaaattttaatactactttttttgatcctgctggtggaggagatccggtattatatcaacacttattt	313	0	2	1	0	0	1	1	0	0	0	0	0	0	0	1	1	0	2	2	2	0	0	0	2	0	0	0	1	1	0	0
SLIF_000200746	no rank	Sar	0.827044025	Chromalveolata								'HF562256'	[]	2698737	5	6	attatccggcataattgctcattcaggaggggcggttgaccaagcaatttttagtttgcacctttccggtgcagcttctattttaggtgcgataaattttatatgcacaataaccaatatgagatccaacagtattccttttcatagaatgcctttatttgtttgagcaatttttattactgcttttttactgcttttatctttgcctgtgttagcaggcgccatcacgatgttattaacagacagaaattttaatacaactttttttgatcccgcaggtggtggtgatcccgtactttttcagcatttattt	313	0	0	0	0	0	0	0	0	0	0	0	0	0	0	1	0	0	0	0	0	0	0	0	0	0	0	0	0	0	0	0
SLIF_000201730	superkingdom	Eukaryota	0.827044025									'AB020223'	[]	2759	5	5	tttatcaagtggaattgcacattctggaagtgctgttgatttagctatttttagcttacatattgcgggagcttcttctattttaggtgctataaattttatttgtactattgttaatatgagagttaaaagtttgtctttccatagattacctctttttgtttggtcagttctaattacggctgtgttattgttattgtcgttaccggtgttagctggtgctattacaatgttgttaacagatcgaaattttaacactacattctttgatcctgctggtggaggtgatccagttttatatcagcatctattt	313	0	0	0	0	0	0	0	0	0	0	0	0	0	0	1	0	0	0	0	0	0	0	0	0	0	0	0	0	0	0	0
SLIF_000201944	no rank	Prymnesiophyceae	0.784810127	Chromalveolata	Hacrobia	Haptophyta	Prymnesiophyceae					'DBCOI_000000073'	['Chrysochromulina tobinii'| 'Chrysochromulina simplex'| 'Emiliania huxleyi']	2608131	9	16	gttatctggtattcaagttcattcaggcggctctgttgattgcgctatttattcgttacacttggctggtatttcgtctatattaggcgctattaacttcatagtaactattacaaacatgcgagcgccagggttatcagctaatcgtacaccgttgtttgtttgagctgtatatattacagcatttttattattattatcgttgccagtgttagccggcgctatcacgatgttattaactgaccgtaatttcaatacatcattttttgattcaaacggaggtggtgatcctgtattatatcagcatcttttt	313	0	0	0	0	0	0	0	0	0	0	0	0	0	0	1	0	1	0	0	1	0	0	0	0	1	0	0	0	0	1	0
SLIF_000202324	no rank	Ochrophyta	0.836990596	Chromalveolata	Stramenopiles	Ochrophyta						'AB334504'	['Chattonella marina'| 'Chattonella subsalsa'| 'Padina sanctae-crucis'| 'Heterosigma akashiwo']	2696291	1	2	gctaagtagcgtacaagcacattctggacctgccgtagacttagcaatttttagtttacacttgtctggagcttcttctattttaggagcaattaactttattacaactatttttaatatgagagctcccggtatgtctatgcacagattacctttaatggtttggtctgttttaattaccgctttcttattacttttatctctaccagtattagcaggtgctattaccatgttacttactgatagaaactttaatacaaccttctttgatcctgcaggaggtggagatcctgtactataccaacatttattt	313	0	0	0	0	0	0	0	0	0	0	0	0	0	0	1	0	0	0	0	0	0	0	0	0	1	0	0	0	0	0	0
SLIF_000203115	superkingdom	Eukaryota	0.795731707									'GU071816'	[]	2759	2	2	tttagcaggtcctttataccatccaggtccatctgtagatcttttaatatttagtttacatatagcagggatatcttctattttaggtgcaattaactttatttgtactatatttaatatgcgatcacctggtttaagctaccaccgattacctttatttgtatgggcagttttaattacagctttcttacttttactatctcttcctgtattagctggagcaattactatgttattaactgaccgtaactttaatactactttcttcgacccagcgggaggaggagaccctgtattataccaacatttattc	313	0	0	0	0	0	0	0	0	0	0	0	0	0	0	1	0	0	0	0	0	0	0	0	0	0	0	0	0	0	0	0
SLIF_000203482	class	Dinophyceae	0.732142857	Chromalveolata	Alveolata	Dinoflagellata	Dinophyceae					'HE610721'	[]	2864	2	3	attaagtacatcattagtaacaaataatattggaatagatcttatcctatatagtttactagtctcaggtatatcatcaagtttaacagctattaatttcatagttactcttcatatatggaaacctacaataataccattatcttgtatggatatctatgtatggagtcttgttcttgtaggatatatgttgataagcgttttacctatcttatcaggagctctattaatgatattatctgatctccactacaatacagtattctttgatccattatatggtggtgatcctatattttatcaacatgtattt	313	0	0	0	0	0	0	0	0	0	0	0	0	0	0	1	0	0	0	0	0	0	0	0	0	0	0	0	0	0	0	0
SLIF_000203823	superkingdom	Eukaryota	0.807453416									'HQ171172'	[]	2759	3	3	tttatcaagtattcaagctcattcaggtccatctgttgatttagctatttttagtttacatattgctggtgcttcatctattttaggagcagctaattttattactacaattttaaatatacgtgccccgggtataggaatacatcaaattcctttatttgtttggtcagttttaattactgcagttttattattattatctttaccagtacttgctggagcaataacgatgctattaacagacagaaattttggaaccgcattctttgatgcacaaactggaggtgatcctgttttatttcaacatttattt	313	0	0	0	0	0	0	0	0	0	0	0	0	0	0	1	0	0	0	0	0	0	0	0	1	0	0	0	0	0	0	0
SLIF_000204204	class	Polychaeta	0.984076433	Opisthokonta	Metazoa	Annelida	Polychaeta					'VAFIV100-14'	[]	6341	113	282	tctttctaggaatattgctcatggggggcctgctgttgatatggcaatcttttctcttcacttagctggtatttcttctattatggcttcaatgaatttcttggtcacagtttataatatgcggacttcctctataattatagagcgagttactttacttgtttgatctttatcaattactgctatacttttaattgggtctcttcctgtgttagccgcaggaattactatgttattaaccgatcgaaatcttaatacctctttctttgatcctactggggggggtgatcctgttttataccagcatcttttc	313	0	0	0	0	0	0	0	1	0	0	0	0	0	0	0	256	0	0	0	0	0	0	0	0	0	0	0	0	0	0	0
SLIF_000204209	species	Membranipora membranacea	0.996805112	Opisthokonta	Metazoa	Bryozoa	Gymnolaemata	Cheilostomatida	Membraniporidae	Membranipora	Membranipora membranacea	'DBCOI_000000140'	['Membranipora membranacea']	95170	5037	14342	tttgtcctctaatattgcacatggaggaggttccgttgatttagctatcttctctctccaccttgcaggtgtatcttctattttaggagcaattaattttataacaacaattgccaacatacgtaatagaaagatttcttttgagcgtattagaatgctttgctgatcaattttcattacagctttattattattactctctctccctgtactagcaggagctattactatgcttctcacggatcgtaatttgaatacttctttctttgatccagctggagggggagatcctatcctttatcaacatctattt	313	14	0	2	0	0	1	0	0	0	0	0	5	0	0	0	12	26	17	0	5	0	20	0	0	24	6	32	0	84	0	0
SLIF_000204234	genus	Chrysochromulina	0.814241486	Chromalveolata	Hacrobia	Haptophyta	Prymnesiophyceae	Prymnesiales	Chrysochromulinaceae	Chrysochromulina		'DBCOI_000000073'	['Chrysochromulina tobinii'| 'Chrysochromulina simplex']	35140	4	5	attatcgggtattcaagctcactcaggtgcttcagtcgattgtgctatttactcgttacacttagcaggcgtttcttctattttaggcgcgattaattttattgttacaattacaaacatgcgagctcctggtatgacagcacaccgaactccgctattcgtttgagctgtttacattacggcttttttattgttgttatcattacctgtattagcgggtgcgattacgatgttattaacagatcgtaattttaacactgctttttttgactgtgccgcgggtggtgatcctgttttataccaacatcttttt	313	0	0	0	0	0	0	0	0	0	0	0	0	0	0	0	2	0	0	0	0	0	0	0	0	0	0	0	0	0	0	0
SLIF_000204738	class	Dinophyceae	0.752238806	Chromalveolata	Alveolata	Dinoflagellata	Dinophyceae					'HE610721'	[]	2864	24	38	attaagtacatctctaatgaatttatcacctctaggaatgtctttgattataaatggtttactattgtcaggtgtatcatcaggtctaacatctcttaacttctttgttactataaacattatgaaatcttgtggtctatcacttagtaatatgtcagtatatgtatggtctattggaattactgcatttatgttactagtagtattaccaatattaactggagctctaattatgttaacttgagatgttcattataatacaactttctttgatccattgtttgggggtgatcctgtgttctatcaacatctattt	316	0	0	0	0	0	0	0	1	0	0	0	0	0	0	0	1	0	1	0	1	1	1	0	0	0	0	0	0	0	1	0
SLIF_000204826	genus	Chrysochromulina	0.805642633	Chromalveolata	Hacrobia	Haptophyta	Prymnesiophyceae	Prymnesiales	Chrysochromulinaceae	Chrysochromulina		'KJ201908'	['Chrysochromulina tobinii'| 'Chrysochromulina simplex']	35140	14	20	tttgtcaggtatacaagcacattctggtggttcagttgattgtgctatttattcacttcatttagctggtgtttcttctattttaggtgcagtaaattttattgtaactattacaaatatgcgagctccaggtttaacagcaaatagaacaccattatttgtttgatctgtttatattactgcttttttattgttactttcattacctgttttagctggggcaataacaatgttacttacagaccgtaactttaatacttcattttttgattctaataatggtggtgacccagttttatatcaacatcttttt	313	0	0	0	0	0	0	0	0	0	0	0	0	0	0	0	2	0	0	0	0	0	0	0	0	0	0	0	0	0	1	1
SLIF_000205034	class	Dinophyceae	0.70845481	Chromalveolata	Alveolata	Dinoflagellata	Dinophyceae					'EF036578'	['Heterocapsa circularisquama'| 'Heterocapsa rotundata'| 'Heterocapsa triquetra'| 'Amphidinium operculatum']	2864	42	83	tctttctacctgtctaatgtctttgtctccagttggtattgatgtcattcttggtggtctattggtctctggtacttcctctaccctaacttccattaactttgttggtaccattcagaatatgaggtcctttggtatgactttgtttaacatgtctatgtacgtctggtctattctaattgtctctggtttgctattggctgttcttcctattctaactgctgctattgtcatgttgctttccgatctacactttaatactgtattctttgatcctctatttggtggtgatcctgttttctatcagcatttgttc	316	0	0	0	0	0	1	0	3	0	0	0	0	0	0	0	1	1	1	1	5	2	0	0	2	2	0	1	0	1	0	0
SLIF_000205101	no rank	Prymnesiophyceae	0.796238245	Chromalveolata	Hacrobia	Haptophyta	Prymnesiophyceae					'DBCOI_000000073'	['Chrysochromulina tobinii'| 'Chrysochromulina simplex'| 'Emiliania huxleyi']	2608131	2	2	attatcaggtatacaagctcattctggtggatctgttgattgtgctatttattctttacatttagcaggtgtttctccaattttaggtgctattaattttattgtaacaattacaaatatgcgtgcaccaggtttaacagcaaatagaacccctttatttgtttgatctgtttatattactgcttttttgcttttattatccttacctgttttagcaggcgctataactatgttacttactgatcgtaattttaatacatcattttttgattcaaataatggtggagatcctgttttatatcaacatcttttt	313	0	0	0	0	0	0	0	0	0	0	0	0	0	0	0	1	0	0	0	0	0	0	0	0	0	0	0	0	0	0	0
SLIF_000205264	superkingdom	Eukaryota	0.817901235									'HM033193'	[]	2759	2	2	tttatctagtgttcaggcacactcaggaccgtcagtggatctagctatttttagtttacaccttgctggtgcatcttctattttaggtgctatcaattttattactactatcttaaatatgcgggcacctggtctaactatgcataaattacctttatttgtacgggctgtatttattacagtaatcctattattattatcttacctgtattagctggtgcaattactatgcttcttactgatagaaattttgggactacattctttaaccctgcaggtggtggagatccagttttattccaacacttattt	312	0	0	0	0	0	0	0	0	0	0	0	0	0	0	0	1	0	0	0	0	0	0	0	0	0	0	0	0	0	0	0
SLIF_000205624	superkingdom	Eukaryota	0.685878963									'AF182641'	[]	2759	58	116	attaagtacatcattaataacattaacaagtattggtatagatcttatcctctatagtttactactctcaggtatatcaacaagtttaacatctattaatttcatagttacacttcacatatggaaaccaacaataataccattatctaatatggaaatctatgtttggagtcttggtctaataggctatatgttattactagtgttaccaatatttggaggatctgtaattatgttattatttgatttgcactacaatacaatattctttgattgtatatatggtggagatcctatattttatcaacatatattt	316	0	0	0	0	0	0	0	1	0	0	0	0	0	0	0	1	1	0	0	3	1	2	0	0	1	0	0	0	0	0	0
SLIF_000205836	genus	Micromonas	0.842105263	Archaeplastida	Viridiplantae	Chlorophyta	Mamiellophyceae	Mamiellales	Mamiellaceae	Micromonas		'FJ859351'	['Micromonas pusilla'| 'Micromonas commoda']	38832	5	5	actaagtcatattactagtcactcaggaggtgctgtagatttagctatttttagtttacacgtttcaggtgcaagtagtattttaggtgcaatcaactttattactactatttttaacatgcgtgctcctggaatgtcaatgcaccgtttaccattaatggtatgggctgttttaattacagcgtttcttcttttattatctttaccagtattagcaggagctattactatgttattaacagatagaaattttaacacaactttctttgatccagctggagggggggatcctgtgttataccagcatttattt	313	0	0	0	0	0	0	0	0	0	0	0	0	0	0	0	1	0	0	0	0	0	0	0	0	0	0	0	0	0	0	0
SLIF_000208650	superkingdom	Eukaryota	0.920382166									'DBCOI_000000269'	['Phaeodactylum tricornutum'| 'Stilophora tenella'| 'Microspongium tenuissimum'| 'Mesogloia vermiculata'| 'Asperococcus bullosus'| 'Leotiomycetes sp. bc_besc_833f'| 'Cladosiphon zosterae'| 'Proselachista taeniiformis'| 'Liebmannia leveillei'| 'Corynophlaea cystophorae']	2759	4	5	attaagtggtattcaagctcattcagggccttcggttgatttagcaatttttagtctacacttatctggagcggcctctattctaggtgctattaattttattactactatttttaatatgcgtgcccctggtatgactatggataggttgcctctttttgtttggtctgttttaataacagcttttttacttttgttatctcttcctgttttagctgggggtattacaatgcttttgactgataggaactttaatactactttttttgaccccgctggtgggggtgatcctgtattgtaccaacatttattt	313	0	0	0	0	0	0	0	0	0	0	0	0	0	0	0	1	0	0	0	0	0	0	0	0	0	0	0	0	0	0	0
SLIF_000208656	superkingdom	Eukaryota	0.838095238									'DQ186202'	[]	2759	42	80	attatcaagtgggacatcacactctggtggagctgtcgatcttgccatttttagtttacatttgtcaggagcatcgtcaattttgggtgcaattaattttatttgtactattttcaatatgcgagtaaaaagtttatcattccataaactacctttatttgtgtgggctgtattaattacagcatttttattattattatctttaccggtcttagcaggagcaatcacaatgctattaactgatcgaaattttaatacaacattttttgatccagcaggaggaggagatcctgtattataccaacacttgttt	313	0	0	0	0	0	0	0	0	0	0	0	0	0	0	0	1	0	0	0	0	0	0	0	0	0	0	0	0	0	0	0
SLIF_000208732	superkingdom	Eukaryota	0.790909091									'GBCI3857-14'	[]	2759	278	682	actatctactattcaatatcatcctggaggttccgtcgatatggctatttttagtttacatgttgcgggtgcttcatctattgctggagcaattaattttataacaactatttttaatatgcgagctttgggtatgggtagtcataggttacccctttttgtttgatctgtattaattacagctgtattactattactttcattaccagtactagcagcggctattacaatgttacttactgatagaaattttaatactactttttttgaccccgcaggtggtggagatcctgtattataccaacatctgttt	313	0	0	0	1	0	1	0	0	0	0	0	0	0	0	0	1	0	0	0	1	0	0	0	0	0	0	0	0	0	0	0
SLIF_000208828	superkingdom	Eukaryota	0.763975155									'DQ643838'	[]	2759	3	3	tttgtcgggtaaagaaggttcgccgggaatgtctatggacttagctatattctcactgcacctagctggagcatcttctattttgggagcatccaattttataaccacaatttttaatatgcgtgctccaggaatgacactccacaaaatgccgttatttgtttggtctatgttagttactgcattcttattgttattgtctttaccagtattagctggtgcaataacaatgcttttaactgatagaaattttggtacagctttttttattccagaaggtgggggtgaccctatcttatttttacatttattt	313	0	0	0	0	0	0	0	0	0	0	0	0	0	0	0	1	0	0	0	0	0	0	0	0	0	0	0	0	0	0	0
SLIF_000208972	superkingdom	Eukaryota	0.809968847									'OOMYA1321-08'	[]	2759	4	5	tttatctagtattattgcacactctggaccagctgttgatttgggtatattttctctacatttagcaggtgcttcatctattatgggtgctgctaactttattactactattattaatatgagaggacctggaatgagctggcatagactacctttatttgtttggtcagtatttattacagctatcttattattattatcattacctgttttagctggtgcaattactatgctattaactgatcgtaattttaatactactttctttgatcccgctggaggaggagatcctgtgttatatcagcatcttttc	313	0	0	0	0	0	0	0	0	0	0	0	0	0	0	0	1	0	0	0	0	0	1	0	0	0	0	0	0	0	0	0
SLIF_000208988	genus	Chrysochromulina	0.835443038	Chromalveolata	Hacrobia	Haptophyta	Prymnesiophyceae	Prymnesiales	Chrysochromulinaceae	Chrysochromulina		'DBCOI_000000073'	['Chrysochromulina tobinii'| 'Chrysochromulina simplex']	35140	113	230	attatcaggaattcttgcacattcaggtggtgcagttgattgtgcaatttattcattacatcttgctggtgtttcgtcaatattaggcgccattaattttattgttacaattacaaatatgcgagctcctggaatgtcagctaatcgaacgccattatttgtttgagcggtttatattacagcttttttgttattattatcattacctgttttagctggtgcgataacaatgttgttaactgaccgtaattttaatacatctttttttgatccaaatggtggcggtgatcctgttttataccagcatctgttt	313	0	1	0	0	0	0	0	0	0	0	0	0	0	0	0	1	0	0	0	0	1	0	0	0	1	0	0	0	0	1	0
SLIF_000209238	species	Lepeophtheirus salmonis	0.996805112	Opisthokonta	Metazoa	Arthropoda	Maxillopoda	Siphonostomatoida	Caligidae	Lepeophtheirus	Lepeophtheirus salmonis	'AY602593'	['Lepeophtheirus salmonis']	72036	749	1871	ctgtcttcgggagtttttcactccggggcttcagtagattttgcgattttttccctccacttagctggagtgtcttctttattaggggctgtaaactttattagaactattacaaatttacggtgcttgggacttttagtggggcaaatgccaatattcccctgatccgttttaattactgctgtgcttttactcttgtctttaccagtgttagcgggagcaattactatacttcttactgatcgaaatttaaatacaactttttttgaccctagaggtgggggggatcctattttataccagcatttattt	312	0	0	0	0	0	0	0	0	0	0	0	0	0	0	0	0	13	2	0	1	0	0	0	0	0	0	0	0	0	0	0
SLIF_000209398	superkingdom	Eukaryota	0.860759494									'AB104869'	['Skeletonema pseudocostatum'| 'Skeletonema cf. pseudocostatum'| 'Perophora sagamiensis'| 'Skeletonema menzelii']	2759	1	2	attatcaagtgcgactgcccattcgggtggttctgtagacttagcaatatttagtttacacttatctggtgcatcttctattttaggtgctattaatttcatctgtacaatctttaatatgcgagtaaagagtctatcatttcacaaccttcctttatttgtttgatctgttttgattacagcatttttattattgttatctttaccagtactagcgggcgcaatcacgatgttattaacagatcgaaattttaatactactttcttcgatccagcaggaggcggggatcctgtactattccaacaccttttt	313	0	0	0	0	0	0	0	0	0	0	0	0	0	0	0	0	1	0	0	0	0	0	0	0	0	0	0	0	0	0	0
SLIF_000210273	no rank	Ochrophyta	0.821538462	Chromalveolata	Stramenopiles	Ochrophyta						'AF222718'	['Poterioochromonas malhamensis'| 'Punctaria latifolia'| 'Synura synuroidea']	2696291	12	12	attgtcttctaaagctggtcaacccggacctgcaatggactttgcaattttaagtttacacttagctggagcttcatcaattttaggtgctattaattttattactactatctttaatatgagagctccaggtatgacaatgcatagacttccattatatgtttggtcaattttaattacatcttttctacttttactttcattacctgtattaggtggtgcaattactatgcttttaactgatagaaattttaacactactttctttgatcctgcggggggaggtgatcctgttttataccaacatttattt	313	0	0	0	0	0	0	0	0	0	0	0	0	0	0	0	0	1	0	0	1	0	0	0	0	0	0	0	0	0	0	0
SLIF_000211216	superkingdom	Eukaryota	0.831746032									'KF226724'	[]	2759	272	911	actatccagtgcacaagcgcattccggtccatccgttgatttagccattttcagcttacatttagctgggatagcgtcaattttaggggcggttaattttattacgactatttgtaatatgcgatcacctggtatgacttttcatcgattaccattatttgtttggtctgttttaattactgctgtcctattactattatctttacccgttttagccggagctattacaatgttattaaccgatcgtaatttaaatacttctttttttgacccgtcgggtggtggtgatccagttctttatcaacatttattt	313	0	0	0	0	0	0	0	0	0	0	0	0	0	0	0	0	1	0	0	0	0	0	0	0	0	0	0	0	0	0	0
[truncated: 2,256 more rows]
[truncated: 251 more columns]
